# Supplementary material for: Trends in Extinction Risk for Imperiled Species in Canada
Source: PLoS One. 2014 Nov 17;9(11):e113118. doi: 10.1371/journal.pone.0113118 (PMC4234741; doi:10.1371/journal.pone.0113118)
Supplement: Data S1 — Raw data for the present study in both wide and long formats. (ZIP) [file pone.0113118.s002.zip]

Archive with 2 entries (2 files):
- Derby Full Datasheet - Wide Format.csv
- Derby full datasheet-longform CSV.csv
