# Supplementary material for: Trends in Extinction Risk for Imperiled Species in Canada
Source: PLoS One. 2014 Nov 17;9(11):e113118. doi: 10.1371/journal.pone.0113118 (PMC4234741; doi:10.1371/journal.pone.0113118)
Supplement: Data S1 — Raw data for the present study in both wide and long formats. (ZIP) [file pone.0113118.s002.zip › Derby full datasheet-longform CSV.csv]

DU_ID	Genus	Species_Scientific	Population	Species_Common	Subpop	Unique_Sci_Name	Taxonomic_Order	Author	Province	BC	AB	SK	MB	ON	QC	NB	NS	PEI	NL	YT	NWT	NU	AO	PO	ArO	Current_Threats	Habitat_Loss	Habitat_Fragmentation	Pollution	Disease	Recreatiol_Activities	Overexploitation	Indirect_Bycatch	Demographic	Invasive_Species	Climate_Change	Natural_Environmental_Variability	Roadkill	Interspecific_Interactions	Anthropogenic_Disturbance	Recovery_Reasons	False_Recovery(YN)	Was_There_Ever_A_Reassignment(YN)	Was_There_Ever_A_Data_Deficiency(YN)	SARA_Rejection_Date(MM-YYYY)	Did_First_SARA_Listing_Match_Recommendation(YN)	Was_There_Relisting(YN)	Generation_Time(Yrs)	Critical_Hab_Identified(YNP)
164	Dipodomys	Dipodomys ordii		Kangaroo rat	N	Dipodomys ordii	Mammals (Terrestrial)	Cam	AB; SK	N	Y	Y	N	N	N	N	N	N	N	N	N	N	N	N	N	Habitat loss	Y	N	N	N	N	N	N	N	N	N	N	N	N	N	NA	N	N	N				0.5	P
164	Dipodomys	Dipodomys ordii		Kangaroo rat	N	Dipodomys ordii	Mammals (Terrestrial)	Cam	AB; SK	N	Y	Y	N	N	N	N	N	N	N	N	N	N	N	N	N	Habitat loss	Y	N	N	N	N	N	N	N	N	N	N	N	N	N	NA	N	N	N				0.5	P
142	Scapanus	Scapanus townsendii		Townsend's Mole	N	Scapanus townsendii	Mammals (Terrestrial)	Cam	BC	Y	N	N	N	N	N	N	N	N	N	N	N	N	N	N	N	Trapping; habitat loss; habitat fragmentation	Y	Y	N	N	N	Y	N	N	N	N	N	N	N	N	NA	N	N	N				1	N
142	Scapanus	Scapanus townsendii		Townsend's Mole	N	Scapanus townsendii	Mammals (Terrestrial)	Cam	BC	Y	N	N	N	N	N	N	N	N	N	N	N	N	N	N	N	Trapping; habitat loss; habitat fragmentation	Y	Y	N	N	N	Y	N	N	N	N	N	N	N	N	NA	N	N	N				1	N
157	Urocyon	Urocyon cinereoargenteus		Grey fox	N	Urocyon cinereoargenteus	Mammals (Terrestrial)	Cam	MB; ON	N	N	N	Y	Y	N	N	N	N	N	N	N	N	N	N	N	Habitat loss; trapping bycatch	Y	N	N	N	N	N	Y	N	N	N	N	N	N	N	Range expansion	N	N	N				2	N
157	Urocyon	Urocyon cinereoargenteus		Grey fox	N	Urocyon cinereoargenteus	Mammals (Terrestrial)	Cam	MB; ON	N	N	N	Y	Y	N	N	N	N	N	N	N	N	N	N	N	Habitat loss; trapping bycatch	Y	N	N	N	N	N	Y	N	N	N	N	N	N	N	Range expansion	N	N	N				2	N
140	Vulpes	Vulpes velox		Swift fox	N	Vulpes velox	Mammals (Terrestrial)	Cam	AB; SK	N	Y	Y	N	N	N	N	N	N	N	N	N	N	N	N	N	Habitat loss; disease	Y	N	N	Y	N	N	N	N	N	N	N	N	N	N	Reintroduction	N	N	N				3	P
140	Vulpes	Vulpes velox		Swift fox	N	Vulpes velox	Mammals (Terrestrial)	Cam	AB; SK	N	Y	Y	N	N	N	N	N	N	N	N	N	N	N	N	N	Habitat loss; disease	Y	N	N	Y	N	N	N	N	N	N	N	N	N	N	Reintroduction	N	N	N				3	P
140	Vulpes	Vulpes velox		Swift fox	N	Vulpes velox	Mammals (Terrestrial)	Cam	AB; SK	N	Y	Y	N	N	N	N	N	N	N	N	N	N	N	N	N	Habitat loss; disease	Y	N	N	Y	N	N	N	N	N	N	N	N	N	N	Reintroduction	N	N	N				3	P
140	Vulpes	Vulpes velox		Swift fox	N	Vulpes velox	Mammals (Terrestrial)	Cam	AB; SK	N	Y	Y	N	N	N	N	N	N	N	N	N	N	N	N	N	Habitat loss; disease	Y	N	N	Y	N	N	N	N	N	N	N	N	N	N	Reintroduction	N	N	N				3	P
134	Martes	Martes americana atrata	Newfoundland	American marten	Y	Martes america atrata Newfoundland	Mammals (Terrestrial)	Cam	NL	N	N	N	N	N	N	N	N	N	Y	N	N	N	N	N	N	Habitat loss; trapping bycatch	Y	N	N	N	N	N	Y	N	N	N	N	N	Y	N	Habitat protection, reduced bycatch	N	N	N				2.5	Y
134	Martes	Martes americana atrata	Newfoundland	American marten	Y	Martes america atrata Newfoundland	Mammals (Terrestrial)	Cam	NL	N	N	N	N	N	N	N	N	N	Y	N	N	N	N	N	N	Habitat loss; trapping bycatch	Y	N	N	N	N	N	Y	N	N	N	N	N	Y	N	Habitat protection, reduced bycatch	N	N	N				2.5	Y
134	Martes	Martes americana atrata	Newfoundland	American marten	Y	Martes america atrata Newfoundland	Mammals (Terrestrial)	Cam	NL	N	N	N	N	N	N	N	N	N	Y	N	N	N	N	N	N	Habitat loss; trapping bycatch	Y	N	N	N	N	N	Y	N	N	N	N	N	Y	N	Habitat protection, reduced bycatch	N	N	N				2.5	Y
134	Martes	Martes americana atrata	Newfoundland	American marten	Y	Martes america atrata Newfoundland	Mammals (Terrestrial)	Cam	NL	N	N	N	N	N	N	N	N	N	Y	N	N	N	N	N	N	Habitat loss; trapping bycatch	Y	N	N	N	N	N	Y	N	N	N	N	N	Y	N	Habitat protection, reduced bycatch	N	N	N				2.5	Y
134	Martes	Martes americana atrata	Newfoundland	American marten	Y	Martes america atrata Newfoundland	Mammals (Terrestrial)	Cam	NL	N	N	N	N	N	N	N	N	N	Y	N	N	N	N	N	N	Habitat loss; trapping bycatch	Y	N	N	N	N	N	Y	N	N	N	N	N	Y	N	Habitat protection, reduced bycatch	N	N	N				2.5	Y
623	Taxidea	Taxidea taxus taxus		Badger	N	Taxidea taxus taxus	Mammals (Terrestrial)	Cam	AB; SK; MB; ON	N	Y	Y	Y	Y	N	N	N	N	N	N	N	N	N	N	N	Overexploitation; habitat loss; roadkill; indirect bycatch	Y	N	N	N	N	Y	Y	N	N	N	N	Y	N	N	NA	N	Y	N				3	NA
623	Taxidea	Taxidea taxus taxus		Badger	N	Taxidea taxus taxus	Mammals (Terrestrial)	Cam	AB; SK; MB; ON	N	Y	Y	Y	Y	N	N	N	N	N	N	N	N	N	N	N	Overexploitation; habitat loss; roadkill; indirect bycatch	Y	N	N	N	N	Y	Y	N	N	N	N	Y	N	N	NA	N	Y	N				3	NA
623	Taxidea	Taxidea taxus taxus		Badger	N	Taxidea taxus taxus	Mammals (Terrestrial)	Cam	AB; SK; MB; ON	N	Y	Y	Y	Y	N	N	N	N	N	N	N	N	N	N	N	Overexploitation; habitat loss; roadkill; indirect bycatch	Y	N	N	N	N	Y	Y	N	N	N	N	Y	N	N	NA	N	Y	N				3	NA
151	Cynomys	Cynomys ludovicianus		Prairie Dog; Black-tailed	N	Cynomys ludovicianus	Mammals (Terrestrial)	Cam	SK	N	N	Y	N	N	N	N	N	N	N	N	N	N	N	N	N	Habitat loss; drought; disease	Y	N	N	Y	N	N	N	N	N	N	Y	N	N	N	NA	N	N	N				3	NA
151	Cynomys	Cynomys ludovicianus		Prairie Dog; Black-tailed	N	Cynomys ludovicianus	Mammals (Terrestrial)	Cam	SK	N	N	Y	N	N	N	N	N	N	N	N	N	N	N	N	N	Habitat loss; drought; disease	Y	N	N	Y	N	N	N	N	N	N	Y	N	N	N	NA	N	N	N				3	NA
151	Cynomys	Cynomys ludovicianus		Prairie Dog; Black-tailed	N	Cynomys ludovicianus	Mammals (Terrestrial)	Cam	SK	N	N	Y	N	N	N	N	N	N	N	N	N	N	N	N	N	Habitat loss; drought; disease	Y	N	N	Y	N	N	N	N	N	N	Y	N	N	N	NA	N	N	N				3	NA
151	Cynomys	Cynomys ludovicianus		Prairie Dog; Black-tailed	N	Cynomys ludovicianus	Mammals (Terrestrial)	Cam	SK	N	N	Y	N	N	N	N	N	N	N	N	N	N	N	N	N	Habitat loss; drought; disease	Y	N	N	Y	N	N	N	N	N	N	Y	N	N	N	NA	N	N	N				3	NA
151	Cynomys	Cynomys ludovicianus		Prairie Dog; Black-tailed	N	Cynomys ludovicianus	Mammals (Terrestrial)	Cam	SK	N	N	Y	N	N	N	N	N	N	N	N	N	N	N	N	N	Habitat loss; drought; disease	Y	N	N	Y	N	N	N	N	N	N	Y	N	N	N	NA	N	N	N				3	NA
NA	Geomys	Geomys bursarius		Gopher; Plains Pocket	N	Geomys bursarius	Mammals (Terrestrial)	Cam	MB	N	N	N	Y	N	N	N	N	N	N	N	N	N	N	N	N	NA	N	N	N	N	N	N	N	N	N	N	N	N	N	N	Range expansion	N	N	N					NA
NA	Geomys	Geomys bursarius		Gopher; Plains Pocket	N	Geomys bursarius	Mammals (Terrestrial)	Cam	MB	N	N	N	Y	N	N	N	N	N	N	N	N	N	N	N	N	NA	N	N	N	N	N	N	N	N	N	N	N	N	N	N	Range expansion	N	N	N					NA
141	Sorex	Sorex bendirii		Pacific water shrew	N	Sorex bendirii	Mammals (Terrestrial)	Cam	BC	Y	N	N	N	N	N	N	N	N	N	N	N	N	N	N	N	Habitat loss; habitat fragmentation	Y	Y	N	N	N	N	N	N	N	N	N	N	N	N	NA	N	N	N				1	N
141	Sorex	Sorex bendirii		Pacific water shrew	N	Sorex bendirii	Mammals (Terrestrial)	Cam	BC	Y	N	N	N	N	N	N	N	N	N	N	N	N	N	N	N	Habitat loss; habitat fragmentation	Y	Y	N	N	N	N	N	N	N	N	N	N	N	N	NA	N	N	N				1	N
141	Sorex	Sorex bendirii		Pacific water shrew	N	Sorex bendirii	Mammals (Terrestrial)	Cam	BC	Y	N	N	N	N	N	N	N	N	N	N	N	N	N	N	N	Habitat loss; habitat fragmentation	Y	Y	N	N	N	N	N	N	N	N	N	N	N	N	NA	N	N	N				1	N
143	Bison	Bison_bison_athabascae_		Wood Bison	N	Bison_bison_athabascae_	Mammals (Terrestrial)	Cam	YT; NT; BC; AB	Y	Y	N	N	N	N	N	N	N	N	Y	Y	N	N	N	N	Disease; demographic stochasticity; habitat loss; habitat fragmentation; roadkill	Y	Y	N	Y	N	N	N	Y	N	N	N	Y	N	N	Reintroduction	N	N	N				5	N
143	Bison	Bison_bison_athabascae_		Wood Bison	N	Bison_bison_athabascae_	Mammals (Terrestrial)	Cam	YT; NT; BC; AB	Y	Y	N	N	N	N	N	N	N	N	Y	Y	N	N	N	N	Disease; demographic stochasticity; habitat loss; habitat fragmentation; roadkill	Y	Y	N	Y	N	N	N	Y	N	N	N	Y	N	N	Reintroduction	N	N	N				5	N
143	Bison	Bison_bison_athabascae_		Wood Bison	N	Bison_bison_athabascae_	Mammals (Terrestrial)	Cam	YT; NT; BC; AB	Y	Y	N	N	N	N	N	N	N	N	Y	Y	N	N	N	N	Disease; demographic stochasticity; habitat loss; habitat fragmentation; roadkill	Y	Y	N	Y	N	N	N	Y	N	N	N	Y	N	N	Reintroduction	N	N	N				5	N
143	Bison	Bison_bison_athabascae_		Wood Bison	N	Bison_bison_athabascae_	Mammals (Terrestrial)	Cam	YT; NT; BC; AB	Y	Y	N	N	N	N	N	N	N	N	Y	Y	N	N	N	N	Disease; demographic stochasticity; habitat loss; habitat fragmentation; roadkill	Y	Y	N	Y	N	N	N	Y	N	N	N	Y	N	N	Reintroduction	N	N	N				5	N
144	Rangifer	Rangifer tarandus caribou	Northern Mountain	Caribou; Woodland	Y	Rangifer tarandus caribou Northern Mountain	Mammals (Terrestrial)	Cam	YT; NT; BC	Y	N	N	N	N	N	N	N	N	N	Y	Y	N	N	N	N	Habitat loss; predation	Y	N	N	N	N	N	N	N	N	N	N	N	Y	N	NA	N	Y	N				6.7	NA
144	Rangifer	Rangifer tarandus caribou	Northern Mountain	Caribou; Woodland	Y	Rangifer tarandus caribou Northern Mountain	Mammals (Terrestrial)	Cam	YT; NT; BC	Y	N	N	N	N	N	N	N	N	N	Y	Y	N	N	N	N	Habitat loss; predation	Y	N	N	N	N	N	N	N	N	N	N	N	Y	N	NA	N	Y	N				6.7	NA
141	Sorex	Sorex_gaspensis_		Gasp_ Shrew	N	Sorex_gaspensis_	Mammals (Terrestrial)	Cam	QC; NB; NS	N	N	N	N	N	Y	Y	Y	N	N	N	N	N	N	N	N	Habitat loss	Y	N	N	N	N	N	N	N	N	N	N	N	N	N	Widespread in available habitat	N	N	N					NA
141	Sorex	Sorex_gaspensis_		Gasp_ Shrew	N	Sorex_gaspensis_	Mammals (Terrestrial)	Cam	QC; NB; NS	N	N	N	N	N	Y	Y	Y	N	N	N	N	N	N	N	N	Habitat loss	Y	N	N	N	N	N	N	N	N	N	N	N	N	N	Widespread in available habitat	N	N	N					NA
NA	Mustela	Mustela_freta_longicauda_		Prairie long-tailed weasel	N	Mustela_freta_longicauda_	Mammals (Terrestrial)	Cam	AB; SK; MB	N	Y	Y	Y	N	N	N	N	N	N	N	N	N	N	N	N	NA	N	N	N	N	N	N	N	N	N	N	N	N	N	N	Occurs throughout most of large range	Y	N	N					NA
NA	Mustela	Mustela_freta_longicauda_		Prairie long-tailed weasel	N	Mustela_freta_longicauda_	Mammals (Terrestrial)	Cam	AB; SK; MB	N	Y	Y	Y	N	N	N	N	N	N	N	N	N	N	N	N	NA	N	N	N	N	N	N	N	N	N	N	N	N	N	N	Occurs throughout most of large range	Y	N	N					NA
61	Icteria	Icteria_virens_virens_		Yellow-breasted chat	N	Icteria_virens_virens_	Birds	Danielle	ON	N	N	N	N	Y	N	N	N	N	N	N	N	N	N	N	N	Habitat loss	Y	N	N	N	N	N	N	N	N	N	N	N	N	N	NA	N	N	N				2.5	NA
61	Icteria	Icteria_virens_virens_		Yellow-breasted chat	N	Icteria_virens_virens_	Birds	Danielle	ON	N	N	N	N	Y	N	N	N	N	N	N	N	N	N	N	N	Habitat loss	Y	N	N	N	N	N	N	N	N	N	N	N	N	N	NA	N	N	N				2.5	NA
61	Icteria	Icteria_virens_virens_		Yellow-breasted chat	N	Icteria_virens_virens_	Birds	Danielle	ON	N	N	N	N	Y	N	N	N	N	N	N	N	N	N	N	N	Habitat loss	Y	N	N	N	N	N	N	N	N	N	N	N	N	N	NA	N	N	N				2.5	NA
50	Pagophila	Pagophila_eburnea_		Ivory gull	N	Pagophila_eburnea_	Birds	Danielle	NT; NU; NL	N	N	N	N	N	N	N	N	N	Y	N	Y	Y	N	N	N	Contamints; hunting; habitat loss; climate change	Y	N	Y	N	N	Y	N	N	N	Y	N	N	N	N	NA	N	N	N				7	P
50	Pagophila	Pagophila_eburnea_		Ivory gull	N	Pagophila_eburnea_	Birds	Danielle	NT; NU; NL	N	N	N	N	N	N	N	N	N	Y	N	Y	Y	N	N	N	Contamints; hunting; habitat loss; climate change	Y	N	Y	N	N	Y	N	N	N	Y	N	N	N	N	NA	N	N	N				7	P
50	Pagophila	Pagophila_eburnea_		Ivory gull	N	Pagophila_eburnea_	Birds	Danielle	NT; NU; NL	N	N	N	N	N	N	N	N	N	Y	N	Y	Y	N	N	N	Contamints; hunting; habitat loss; climate change	Y	N	Y	N	N	Y	N	N	N	Y	N	N	N	N	NA	N	N	N				7	P
50	Pagophila	Pagophila_eburnea_		Ivory gull	N	Pagophila_eburnea_	Birds	Danielle	NT; NU; NL	N	N	N	N	N	N	N	N	N	Y	N	Y	Y	N	N	N	Contamints; hunting; habitat loss; climate change	Y	N	Y	N	N	Y	N	N	N	Y	N	N	N	N	NA	N	N	N				7	P
46	Setophaga	Setophaga_cerulea_		Cerulean Warbler	N	Setophaga_cerulea_	Birds	Danielle	ON;QC	N	N	N	N	Y	Y	N	N	N	N	N	N	N	N	N	N	Habitat loss; Habitat degradation	Y	N	N	N	N	N	N	N	N	N	N	N	N	N	NA	N	N	N				2	NA
46	Setophaga	Setophaga_cerulea_		Cerulean Warbler	N	Setophaga_cerulea_	Birds	Danielle	ON;QC	N	N	N	N	Y	Y	N	N	N	N	N	N	N	N	N	N	Habitat loss; Habitat degradation	Y	N	N	N	N	N	N	N	N	N	N	N	N	N	NA	N	N	N				2	NA
46	Setophaga	Setophaga_cerulea_		Cerulean Warbler	N	Setophaga_cerulea_	Birds	Danielle	ON;QC	N	N	N	N	Y	Y	N	N	N	N	N	N	N	N	N	N	Habitat loss; Habitat degradation	Y	N	N	N	N	N	N	N	N	N	N	N	N	N	NA	N	N	N				2	NA
47	Buteo	Buteo_regalis_		Ferruginous hawk	N	Buteo_regalis_	Birds	Danielle	AB; SK; MB	N	Y	Y	Y	N	N	N	N	N	N	N	N	N	N	N	N	Habitat loss; habitat degradation; habitat fragmentation	Y	Y	N	N	N	N	N	N	N	N	N	N	N	N	NA	N	N	N				5	N
47	Buteo	Buteo_regalis_		Ferruginous hawk	N	Buteo_regalis_	Birds	Danielle	AB; SK; MB	N	Y	Y	Y	N	N	N	N	N	N	N	N	N	N	N	N	Habitat loss; habitat degradation; habitat fragmentation	Y	Y	N	N	N	N	N	N	N	N	N	N	N	N	NA	N	N	N				5	N
47	Buteo	Buteo_regalis_		Ferruginous hawk	N	Buteo_regalis_	Birds	Danielle	AB; SK; MB	N	Y	Y	Y	N	N	N	N	N	N	N	N	N	N	N	N	Habitat loss; habitat degradation; habitat fragmentation	Y	Y	N	N	N	N	N	N	N	N	N	N	N	N	NA	N	N	N				5	N
44	Tyto	Tyto_alba	Western	Barn owl	Y	Tyto_alba Western	Birds	Danielle	BC	Y	N	N	N	N	N	N	N	N	N	N	N	N	N	N	N	Habitat loss; habitat degradation; road kill	Y	N	N	N	N	N	N	N	N	N	N	Y	N	N	NA	N	Y	N				2.5	NA
44	Tyto	Tyto_alba	Western	Barn owl	Y	Tyto_alba Western	Birds	Danielle	BC	Y	N	N	N	N	N	N	N	N	N	N	N	N	N	N	N	Habitat loss; habitat degradation; road kill	Y	N	N	N	N	N	N	N	N	N	N	Y	N	N	NA	N	Y	N				2.5	NA
44	Tyto	Tyto_alba	Western	Barn owl	Y	Tyto_alba Western	Birds	Danielle	BC	Y	N	N	N	N	N	N	N	N	N	N	N	N	N	N	N	Habitat loss; habitat degradation; road kill	Y	N	N	N	N	N	N	N	N	N	N	Y	N	N	NA	N	Y	N				2.5	NA
44	Tyto	Tyto_alba	Western	Barn owl	Y	Tyto_alba Western	Birds	Danielle	BC	Y	N	N	N	N	N	N	N	N	N	N	N	N	N	N	N	Habitat loss; habitat degradation; road kill	Y	N	N	N	N	N	N	N	N	N	N	Y	N	N	NA	N	Y	N				2.5	NA
719	Megascops	Megascops kennicottii kennicottii_	Kennicottii subspecies	Western Screech-owl; kennicottii	Y	Megascops_kennicottii kennicottii_ Kennicottii subspecies	Birds	Danielle	BC	Y	N	N	N	N	N	N	N	N	N	N	N	N	N	N	N	Predation from newly established populations of Barred Owls; removal of dead trees and snags (nest sites and roosts)	Y	N	N	N	N	N	N	N	N	N	N	N	Y	N	NA	N	Y	Y				3	NA
719	Megascops	Megascops kennicottii kennicottii_	Kennicottii subspecies	Western Screech-owl; kennicottii	Y	Megascops_kennicottii kennicottii_ Kennicottii subspecies	Birds	Danielle	BC	Y	N	N	N	N	N	N	N	N	N	N	N	N	N	N	N	Predation from newly established populations of Barred Owls; removal of dead trees and snags (nest sites and roosts)	Y	N	N	N	N	N	N	N	N	N	N	N	Y	N	NA	N	Y	Y				3	NA
719	Megascops	Megascops kennicottii kennicottii_	Kennicottii subspecies	Western Screech-owl; kennicottii	Y	Megascops_kennicottii kennicottii_ Kennicottii subspecies	Birds	Danielle	BC	Y	N	N	N	N	N	N	N	N	N	N	N	N	N	N	N	Predation from newly established populations of Barred Owls; removal of dead trees and snags (nest sites and roosts)	Y	N	N	N	N	N	N	N	N	N	N	N	Y	N	NA	N	Y	Y				3	NA
780	Megascops	Megascops_kennicottii macfarlanei_	Macfarlanei subspecies	Western Screech-owl; macfarlanei	Y	Megascops_kennicottii macfarlanei_ Macfarlanei subspecies	Birds	Danielle	BC	Y	N	N	N	N	N	N	N	N	N	N	N	N	N	N	N	Development and habitat degradation	Y	N	N	N	N	N	N	N	N	N	N	N	N	N	Recent survey effort	Y	Y	Y				3	N
780	Megascops	Megascops_kennicottii macfarlanei_	Macfarlanei subspecies	Western Screech-owl; macfarlanei	Y	Megascops_kennicottii macfarlanei_ Macfarlanei subspecies	Birds	Danielle	BC	Y	N	N	N	N	N	N	N	N	N	N	N	N	N	N	N	Development and habitat degradation	Y	N	N	N	N	N	N	N	N	N	N	N	N	N	Recent survey effort	Y	Y	Y				3	N
780	Megascops	Megascops_kennicottii macfarlanei_	Macfarlanei subspecies	Western Screech-owl; macfarlanei	Y	Megascops_kennicottii macfarlanei_ Macfarlanei subspecies	Birds	Danielle	BC	Y	N	N	N	N	N	N	N	N	N	N	N	N	N	N	N	Development and habitat degradation	Y	N	N	N	N	N	N	N	N	N	N	N	N	N	Recent survey effort	Y	Y	Y				3	N
584	Catharus	Catharus_bicknelli_		Bicknell's Thrush	N	Catharus_bicknelli_	Birds	Danielle	QC; NB; NS	N	N	N	N	N	Y	Y	Y	N	N	N	N	N	N	N	N	Habitat loss; Logging; Climate change	Y	N	N	N	N	N	N	N	N	Y	N	N	N	Y	NA	N	N	N				2.5	N
584	Catharus	Catharus_bicknelli_		Bicknell's Thrush	N	Catharus_bicknelli_	Birds	Danielle	QC; NB; NS	N	N	N	N	N	Y	Y	Y	N	N	N	N	N	N	N	N	Habitat loss; Logging; Climate change	Y	N	N	N	N	N	N	N	N	Y	N	N	N	Y	NA	N	N	N				2.5	N
589	Melanerpes	Melanerpes_lewis_		Lewis's Woodpecker	N	Melanerpes_lewis_	Birds	Danielle	BC	Y	N	N	N	N	N	N	N	N	N	N	N	N	N	N	N	Habitat loss; degradation; development; fire suppression	Y	N	N	N	N	N	N	N	N	N	N	N	N	Y	NA	N	N	N				3	N
589	Melanerpes	Melanerpes_lewis_		Lewis's Woodpecker	N	Melanerpes_lewis_	Birds	Danielle	BC	Y	N	N	N	N	N	N	N	N	N	N	N	N	N	N	N	Habitat loss; degradation; development; fire suppression	Y	N	N	N	N	N	N	N	N	N	N	N	N	Y	NA	N	N	N				3	N
589	Melanerpes	Melanerpes_lewis_		Lewis's Woodpecker	N	Melanerpes_lewis_	Birds	Danielle	BC	Y	N	N	N	N	N	N	N	N	N	N	N	N	N	N	N	Habitat loss; degradation; development; fire suppression	Y	N	N	N	N	N	N	N	N	N	N	N	N	Y	NA	N	N	N				3	N
57	Melanerpes	Melanerpes_erythrocephalus_		Red-headed woodpecker	N	Melanerpes_erythrocephalus_	Birds	Danielle	SK; MB; ON; QC	N	N	Y	Y	Y	Y	N	N	N	N	N	N	N	N	N	N	Habitat loss	Y	N	N	N	N	N	N	N	N	N	N	N	N	N	NA	N	N	N				4	N
57	Melanerpes	Melanerpes_erythrocephalus_		Red-headed woodpecker	N	Melanerpes_erythrocephalus_	Birds	Danielle	SK; MB; ON; QC	N	N	Y	Y	Y	Y	N	N	N	N	N	N	N	N	N	N	Habitat loss	Y	N	N	N	N	N	N	N	N	N	N	N	N	N	NA	N	N	N				4	N
36	Ammodramus	Ammodramus_bairdii_		Barid's Sparrow	N	Ammodramus_bairdii_	Birds	Danielle	AB; SK; MB	N	Y	Y	Y	N	N	N	N	N	N	N	N	N	N	N	N	Habitat loss; habitat degradation	Y	N	N	N	N	N	N	N	N	N	N	N	N	N	NA	N	N	N				2.5	NA
36	Ammodramus	Ammodramus_bairdii_		Barid's Sparrow	N	Ammodramus_bairdii_	Birds	Danielle	AB; SK; MB	N	Y	Y	Y	N	N	N	N	N	N	N	N	N	N	N	N	Habitat loss; habitat degradation	Y	N	N	N	N	N	N	N	N	N	N	N	N	N	NA	N	N	N				2.5	NA
36	Ammodramus	Ammodramus_bairdii_		Barid's Sparrow	N	Ammodramus_bairdii_	Birds	Danielle	AB; SK; MB	N	Y	Y	Y	N	N	N	N	N	N	N	N	N	N	N	N	Habitat loss; habitat degradation	Y	N	N	N	N	N	N	N	N	N	N	N	N	N	NA	N	N	N				2.5	NA
NA	Sialia	Sialia_sialis_		Eastern bluebird	N	Sialia_sialis_	Birds	Danielle	AB; SK; MB; ON; QC; NB; PE; NS	N	Y	Y	Y	Y	Y	Y	Y	N	N	N	N	N	N	N	N	NA	NA	NA	NA	NA	NA	NA	NA	NA	NA	NA	NA	NA	NA	NA	Nest boxes	N	N	N					NA
NA	Sialia	Sialia_sialis_		Eastern bluebird	N	Sialia_sialis_	Birds	Danielle	AB; SK; MB; ON; QC; NB; PE; NS	N	Y	Y	Y	Y	Y	Y	Y	N	N	N	N	N	N	N	N	NA	NA	NA	NA	NA	NA	NA	NA	NA	NA	NA	NA	NA	NA	NA	Nest boxes	N	N	N					NA
NA	Accipiter	Accipiter_cooperii_		Cooper's hawk	N	Accipiter_cooperii_	Birds	Danielle	BC; AB; SK; MB; ON; QC; NB; NS	Y	Y	Y	Y	Y	Y	Y	Y	N	N	N	N	N	N	N	N	NA	NA	NA	NA	NA	NA	NA	NA	NA	NA	NA	NA	NA	NA	NA	DDT Ban	N	N	N					NA
NA	Accipiter	Accipiter_cooperii_		Cooper's hawk	N	Accipiter_cooperii_	Birds	Danielle	BC; AB; SK; MB; ON; QC; NB; NS	Y	Y	Y	Y	Y	Y	Y	Y	N	N	N	N	N	N	N	N	NA	NA	NA	NA	NA	NA	NA	NA	NA	NA	NA	NA	NA	NA	NA	DDT Ban	N	N	N					NA
NA	Buteo	Buteo_lineatus_		Red-shouldered hawk	N	Buteo_lineatus_	Birds	Danielle	ON; QC; NB	N	N	N	N	Y	Y	Y	N	N	N	N	N	N	N	N	N	Habitat loss; Habitat degradation	Y	N	N	N	N	N	N	N	N	N	N	N	N	N	Reforestation	N	N	N					NA
NA	Buteo	Buteo_lineatus_		Red-shouldered hawk	N	Buteo_lineatus_	Birds	Danielle	ON; QC; NB	N	N	N	N	Y	Y	Y	N	N	N	N	N	N	N	N	N	Habitat loss; Habitat degradation	Y	N	N	N	N	N	N	N	N	N	N	N	N	N	Reforestation	N	N	N					NA
NA	Buteo	Buteo_lineatus_		Red-shouldered hawk	N	Buteo_lineatus_	Birds	Danielle	ON; QC; NB	N	N	N	N	Y	Y	Y	N	N	N	N	N	N	N	N	N	Habitat loss; Habitat degradation	Y	N	N	N	N	N	N	N	N	N	N	N	N	N	Reforestation	N	N	N					NA
NA	Strix	Strix_nebulosa		Great grey owl	N	Strix_nebulosa	Birds	Danielle	YT; NT; BC; AB; SK; MB; ON; QC	Y	Y	Y	Y	Y	Y	N	N	N	N	Y	Y	N	N	N	N	NA	NA	NA	NA	NA	NA	NA	NA	NA	NA	NA	NA	NA	NA	NA	NA	N	N	N					NA
NA	Strix	Strix_nebulosa		Great grey owl	N	Strix_nebulosa	Birds	Danielle	YT; NT; BC; AB; SK; MB; ON; QC	Y	Y	Y	Y	Y	Y	N	N	N	N	Y	Y	N	N	N	N	NA	NA	NA	NA	NA	NA	NA	NA	NA	NA	NA	NA	NA	NA	NA	NA	N	N	N					NA
NA	Strix	Strix_nebulosa		Great grey owl	N	Strix_nebulosa	Birds	Danielle	YT; NT; BC; AB; SK; MB; ON; QC	Y	Y	Y	Y	Y	Y	N	N	N	N	Y	Y	N	N	N	N	NA	NA	NA	NA	NA	NA	NA	NA	NA	NA	NA	NA	NA	NA	NA	NA	N	N	N					NA
NA	Pelecanus	Pelecanus_erythrorhynchos_		American white pelican	N	Pelecanus_erythrorhynchos_	Birds	Danielle	BC; AB; SK; MB; ON	Y	Y	Y	Y	Y	N	N	N	N	N	N	N	N	N	N	N	NA	NA	NA	NA	NA	NA	NA	NA	NA	NA	NA	NA	NA	NA	NA	NA	N	N	N					NA
NA	Pelecanus	Pelecanus_erythrorhynchos_		American white pelican	N	Pelecanus_erythrorhynchos_	Birds	Danielle	BC; AB; SK; MB; ON	Y	Y	Y	Y	Y	N	N	N	N	N	N	N	N	N	N	N	NA	NA	NA	NA	NA	NA	NA	NA	NA	NA	NA	NA	NA	NA	NA	NA	N	N	N					NA
NA	Cygnus	Cygnus_buccinator_		Trumpeter swan	N	Cygnus_buccinator_	Birds	Danielle	YT; NT; BC; AB; SK; ON	Y	Y	Y	N	Y	N	N	N	N	N	Y	Y	N	N	N	N	NA	NA	NA	NA	NA	NA	NA	NA	NA	NA	NA	NA	NA	NA	NA	NA	N	N	N					NA
NA	Cygnus	Cygnus_buccinator_		Trumpeter swan	N	Cygnus_buccinator_	Birds	Danielle	YT; NT; BC; AB; SK; ON	Y	Y	Y	N	Y	N	N	N	N	N	Y	Y	N	N	N	N	NA	NA	NA	NA	NA	NA	NA	NA	NA	NA	NA	NA	NA	NA	NA	NA	N	N	N					NA
37	Sterna	Sterna_caspia_		Caspian tern	N	Sterna_caspia_	Birds	Danielle	NT; BC; AB; SK; MB; ON; QC; NL	Y	Y	Y	Y	Y	Y	N	N	N	Y	N	Y	N	N	N	N	NA	NA	NA	NA	NA	NA	NA	NA	NA	NA	NA	NA	NA	NA	NA	NA	N	N	N					NA
37	Sterna	Sterna_caspia_		Caspian tern	N	Sterna_caspia_	Birds	Danielle	NT; BC; AB; SK; MB; ON; QC; NL	Y	Y	Y	Y	Y	Y	N	N	N	Y	N	Y	N	N	N	N	NA	NA	NA	NA	NA	NA	NA	NA	NA	NA	NA	NA	NA	NA	NA	NA	N	N	N					NA
NA	Setophaga	Setophaga_citrina		Hooded warbler	N	Setophaga_citrina	Birds	Danielle	ON	N	N	N	N	Y	N	N	N	N	N	N	N	N	N	N	N	Habitat loss	Y	N	N	N	N	N	N	N	N	N	N	N	N	N	Reforestation	N	N	N					NA
NA	Setophaga	Setophaga_citrina		Hooded warbler	N	Setophaga_citrina	Birds	Danielle	ON	N	N	N	N	Y	N	N	N	N	N	N	N	N	N	N	N	Habitat loss	Y	N	N	N	N	N	N	N	N	N	N	N	N	N	Reforestation	N	N	N					NA
NA	Setophaga	Setophaga_citrina		Hooded warbler	N	Setophaga_citrina	Birds	Danielle	ON	N	N	N	N	Y	N	N	N	N	N	N	N	N	N	N	N	Habitat loss	Y	N	N	N	N	N	N	N	N	N	N	N	N	N	Reforestation	N	N	N					NA
NA	Setophaga	Setophaga_discolor_		Prairie warbler	N	Setophaga_discolor_	Birds	Danielle	ON	N	N	N	N	Y	N	N	N	N	N	N	N	N	N	N	N	NA	NA	NA	NA	NA	NA	NA	NA	NA	NA	NA	NA	NA	NA	NA	NA	N	N	N					NA
NA	Setophaga	Setophaga_discolor_		Prairie warbler	N	Setophaga_discolor_	Birds	Danielle	ON	N	N	N	N	Y	N	N	N	N	N	N	N	N	N	N	N	NA	NA	NA	NA	NA	NA	NA	NA	NA	NA	NA	NA	NA	NA	NA	NA	N	N	N					NA
588	Thamnophis	Thamnophis_butleri_		Butler's gartersnake	N	Thamnophis_butleri_	Reptiles	Danielle	ON	N	N	N	N	Y	N	N	N	N	N	N	N	N	N	N	N	Demographic stochasticity; road kill; habitat loss; habitat fragmentation	Y	Y	N	N	N	N	N	Y	N	N	N	Y	N	N	NA	N	N	N				4	N
588	Thamnophis	Thamnophis_butleri_		Butler's gartersnake	N	Thamnophis_butleri_	Reptiles	Danielle	ON	N	N	N	N	Y	N	N	N	N	N	N	N	N	N	N	N	Demographic stochasticity; road kill; habitat loss; habitat fragmentation	Y	Y	N	N	N	N	N	Y	N	N	N	Y	N	N	NA	N	N	N				4	N
588	Thamnophis	Thamnophis_butleri_		Butler's gartersnake	N	Thamnophis_butleri_	Reptiles	Danielle	ON	N	N	N	N	Y	N	N	N	N	N	N	N	N	N	N	N	Demographic stochasticity; road kill; habitat loss; habitat fragmentation	Y	Y	N	N	N	N	N	Y	N	N	N	Y	N	N	NA	N	N	N				4	N
279	Phrynosoma	Phrynosoma_hernandesi_		Greater Short-horned lizard	N	Phrynosoma_hernandesi_	Reptiles	Danielle	AB; SK	N	Y	Y	N	N	N	N	N	N	N	N	N	N	N	N	N	Habitat fragmentation; development (oil and gas; roads; mineral)	Y	Y	N	N	N	N	N	N	N	N	N	N	N	N	NA	N	N	N				3	N
279	Phrynosoma	Phrynosoma_hernandesi_		Greater Short-horned lizard	N	Phrynosoma_hernandesi_	Reptiles	Danielle	AB; SK	N	Y	Y	N	N	N	N	N	N	N	N	N	N	N	N	N	Habitat fragmentation; development (oil and gas; roads; mineral)	Y	Y	N	N	N	N	N	N	N	N	N	N	N	N	NA	N	N	N				3	N
585	Regina	Regina_septemvittata_		Queensnake	N	Regina_septemvittata_	Reptiles	Danielle	ON	N	N	N	N	Y	N	N	N	N	N	N	N	N	N	N	N	Habitat fragmentation; habitat loss; habitat degradation; prey declines; persecution; invasive species	Y	Y	N	N	N	N	N	Y	Y	N	N	N	Y	Y	NA	N	N	N				2.5	N
585	Regina	Regina_septemvittata_		Queensnake	N	Regina_septemvittata_	Reptiles	Danielle	ON	N	N	N	N	Y	N	N	N	N	N	N	N	N	N	N	N	Habitat fragmentation; habitat loss; habitat degradation; prey declines; persecution; invasive species	Y	Y	N	N	N	N	N	Y	Y	N	N	N	Y	Y	NA	N	N	N				2.5	N
585	Regina	Regina_septemvittata_		Queensnake	N	Regina_septemvittata_	Reptiles	Danielle	ON	N	N	N	N	Y	N	N	N	N	N	N	N	N	N	N	N	Habitat fragmentation; habitat loss; habitat degradation; prey declines; persecution; invasive species	Y	Y	N	N	N	N	N	Y	Y	N	N	N	Y	Y	NA	N	N	N				2.5	N
282	Plestiodon	Plestiodon_septentriolis		Prairie; Skink	N	Plestiodon_septentriolis	Reptiles	Danielle	MB	N	N	N	Y	N	N	N	N	N	N	N	N	N	N	N	N	Habitat loss; habitat fragmentation; invasive species; small population size	Y	Y	N	N	N	N	N	Y	Y	N	N	N	N	N	NA	N	N	N				4.5	N
282	Plestiodon	Plestiodon_septentriolis		Prairie; Skink	N	Plestiodon_septentriolis	Reptiles	Danielle	MB	N	N	N	Y	N	N	N	N	N	N	N	N	N	N	N	N	Habitat loss; habitat fragmentation; invasive species; small population size	Y	Y	N	N	N	N	N	Y	Y	N	N	N	N	N	NA	N	N	N				4.5	N
846	Emydoidea	Emydoidea_blandingii	Nova Scotia	Blanding's turtle	Y	Emydoidea_blandingii Nova Scotia	Reptiles	Danielle	NS	N	N	N	N	N	N	N	Y	N	N	N	N	N	N	N	N	Habitat degradation; mortality of adults; predation on eggs/hatchlings	Y	N	N	N	N	N	N	N	N	N	N	N	N	N	NA	N	N	N				40	Y
846	Emydoidea	Emydoidea_blandingii	Nova Scotia	Blanding's turtle	Y	Emydoidea_blandingii Nova Scotia	Reptiles	Danielle	NS	N	N	N	N	N	N	N	Y	N	N	N	N	N	N	N	N	Habitat degradation; mortality of adults; predation on eggs/hatchlings	Y	N	N	N	N	N	N	N	N	N	N	N	N	N	NA	N	N	N				40	Y
285	Clemmys	Clemmys_guttata_		Spotted turtle	N	Clemmys_guttata_	Reptiles	Danielle	ON; QC	N	N	N	N	Y	Y	N	N	N	N	N	N	N	N	N	N	Fragmentation; Habitat loss; small population size/low reproductive potential; Pet trade;	Y	Y	N	N	N	Y	N	Y	N	N	N	N	N	N	NA	N	N	N				25	N
285	Clemmys	Clemmys_guttata_		Spotted turtle	N	Clemmys_guttata_	Reptiles	Danielle	ON; QC	N	N	N	N	Y	Y	N	N	N	N	N	N	N	N	N	N	Fragmentation; Habitat loss; small population size/low reproductive potential; Pet trade;	Y	Y	N	N	N	Y	N	Y	N	N	N	N	N	N	NA	N	N	N				25	N
280	Coluber	Coluber_constrictor_flaviventris_		Eastern yellow-bellied racer	N	Coluber_constrictor_flaviventris_	Reptiles	Danielle	SK	N	N	Y	N	N	N	N	N	N	N	N	N	N	N	N	N	Habitat loss; road mortality; small population size	Y	N	N	N	N	N	N	Y	N	N	N	Y	N	N	NA	N	N	N				7	Y
280	Coluber	Coluber_constrictor_flaviventris_		Eastern yellow-bellied racer	N	Coluber_constrictor_flaviventris_	Reptiles	Danielle	SK	N	N	Y	N	N	N	N	N	N	N	N	N	N	N	N	N	Habitat loss; road mortality; small population size	Y	N	N	N	N	N	N	Y	N	N	N	Y	N	N	NA	N	N	N				7	Y
286	Glyptemys	Glyptemys_insculpta_		Wood Turtle	N	Glyptemys_insculpta_	Reptiles	Danielle	ON; QC; NB; NS	N	N	N	N	Y	Y	Y	Y	N	N	N	N	N	N	N	N	Habitat loss; habitat alteration; machinery; pet trade; road traffic	Y	N	N	N	N	Y	N	Y	N	N	N	Y	N	Y	NA	N	N	N				35	N
286	Glyptemys	Glyptemys_insculpta_		Wood Turtle	N	Glyptemys_insculpta_	Reptiles	Danielle	ON; QC; NB; NS	N	N	N	N	Y	Y	Y	Y	N	N	N	N	N	N	N	N	Habitat loss; habitat alteration; machinery; pet trade; road traffic	Y	N	N	N	N	Y	N	Y	N	N	N	Y	N	Y	NA	N	N	N				35	N
383	Coluber	Coluber_constrictor_mormon_		Western Yellow-bellied Racer	N	Coluber_constrictor_mormon_	Reptiles	Danielle	BC	Y	N	N	N	N	N	N	N	N	N	N	N	N	N	N	N	Habitat loss; habitat fragmentation; road mortality; pesticides	Y	Y	Y	N	N	N	N	N	N	N	N	Y	N	N	NA	N	N	N				7	NA
383	Coluber	Coluber_constrictor_mormon_		Western Yellow-bellied Racer	N	Coluber_constrictor_mormon_	Reptiles	Danielle	BC	Y	N	N	N	N	N	N	N	N	N	N	N	N	N	N	N	Habitat loss; habitat fragmentation; road mortality; pesticides	Y	Y	Y	N	N	N	N	N	N	N	N	Y	N	N	NA	N	N	N				7	NA
706	Sternotherus	Sternotherus odoratus		Eastern Musk Turtle	N	Sternotherus odoratus	Reptiles	Danielle	ON; QC	N	N	N	N	Y	Y	N	N	N	N	N	N	N	N	N	N	Habitat loss; habitat degradation; fishing; disturbance; recreational boating;	Y	N	N	N	Y	Y	N	N	N	N	N	N	N	Y	NA	N	N	N				15	N
706	Sternotherus	Sternotherus odoratus		Eastern Musk Turtle	N	Sternotherus odoratus	Reptiles	Danielle	ON; QC	N	N	N	N	Y	Y	N	N	N	N	N	N	N	N	N	N	Habitat loss; habitat degradation; fishing; disturbance; recreational boating;	Y	N	N	N	Y	Y	N	N	N	N	N	N	N	Y	NA	N	N	N				15	N
642	Ambystoma	Ambystoma jeffersonianum		Jefferson Salamander	N	Ambystoma jeffersonianum	Amphibians	Danielle	ON	N	N	N	N	Y	N	N	N	N	N	N	N	N	N	N	N	Habitat loss; restricted range; development; sperm stealing unisexual salamanders	Y	N	N	N	N	N	N	Y	N	N	N	N	Y	N	NA	N	N	N				11	N
642	Ambystoma	Ambystoma jeffersonianum		Jefferson Salamander	N	Ambystoma jeffersonianum	Amphibians	Danielle	ON	N	N	N	N	Y	N	N	N	N	N	N	N	N	N	N	N	Habitat loss; restricted range; development; sperm stealing unisexual salamanders	Y	N	N	N	N	N	N	Y	N	N	N	N	Y	N	NA	N	N	N				11	N
284	Ambystoma	Ambystoma texanum		Small-mouthed Salamander	N	Ambystoma texanum	Amphibians	Danielle	ON	N	N	N	N	Y	N	N	N	N	N	N	N	N	N	N	N	Habitat loss; modification	Y	N	N	N	N	N	N	N	N	N	N	N	N	Y	NA	N	N	N				3	N
284	Ambystoma	Ambystoma texanum		Small-mouthed Salamander	N	Ambystoma texanum	Amphibians	Danielle	ON	N	N	N	N	Y	N	N	N	N	N	N	N	N	N	N	N	Habitat loss; modification	Y	N	N	N	N	N	N	N	N	N	N	N	N	Y	NA	N	N	N				3	N
281	Axyrus	Axyrus fowleri		Fowler's Toad	N	Axyrus fowleri	Amphibians	Danielle	ON	N	N	N	N	Y	N	N	N	N	N	N	N	N	N	N	N	Habitat loss; habitat degradation; Chemicals; invasive species; anthropogenic activities; vehicle use on beaches	Y	N	Y	N	Y	N	N	N	Y	N	N	N	N	Y	NA	N	N	N				2	Y
281	Axyrus	Axyrus fowleri		Fowler's Toad	N	Axyrus fowleri	Amphibians	Danielle	ON	N	N	N	N	Y	N	N	N	N	N	N	N	N	N	N	N	Habitat loss; habitat degradation; Chemicals; invasive species; anthropogenic activities; vehicle use on beaches	Y	N	Y	N	Y	N	N	N	Y	N	N	N	N	Y	NA	N	N	N				2	Y
281	Axyrus	Axyrus fowleri		Fowler's Toad	N	Axyrus fowleri	Amphibians	Danielle	ON	N	N	N	N	Y	N	N	N	N	N	N	N	N	N	N	N	Habitat loss; habitat degradation; Chemicals; invasive species; anthropogenic activities; vehicle use on beaches	Y	N	Y	N	Y	N	N	N	Y	N	N	N	N	Y	NA	N	N	N				2	Y
281	Axyrus	Axyrus fowleri		Fowler's Toad	N	Axyrus fowleri	Amphibians	Danielle	ON	N	N	N	N	Y	N	N	N	N	N	N	N	N	N	N	N	Habitat loss; habitat degradation; Chemicals; invasive species; anthropogenic activities; vehicle use on beaches	Y	N	Y	N	Y	N	N	N	Y	N	N	N	N	Y	NA	N	N	N				2	Y
632	Ascaphus	Ascaphus montanus		Rocky Mountain Tailed Frog	N	Ascaphus montanus	Amphibians	Danielle	BC	Y	N	N	N	N	N	N	N	N	N	N	N	N	N	N	N	Habitat loss; Logging	Y	N	N	N	N	N	N	N	N	N	N	N	N	Y	Increases in habitat protection and a moratorium on mining in the Flathead River portion of the range	N	N	N					N
632	Ascaphus	Ascaphus montanus		Rocky Mountain Tailed Frog	N	Ascaphus montanus	Amphibians	Danielle	BC	Y	N	N	N	N	N	N	N	N	N	N	N	N	N	N	N	Habitat loss; Logging	Y	N	N	N	N	N	N	N	N	N	N	N	N	Y	Increases in habitat protection and a moratorium on mining in the Flathead River portion of the range	N	N	N					N
283	Dicamptodon	Dicamptodon tenebrosus		Coastal Giant Salamander	N	Dicamptodon tenebrosus	Amphibians	Danielle	BC	Y	N	N	N	N	N	N	N	N	N	N	N	N	N	N	N	Habitat loss and degradation; logging	Y	N	N	N	N	N	N	N	N	N	N	N	N	Y	NA	N	N	N					N
283	Dicamptodon	Dicamptodon tenebrosus		Coastal Giant Salamander	N	Dicamptodon tenebrosus	Amphibians	Danielle	BC	Y	N	N	N	N	N	N	N	N	N	N	N	N	N	N	N	Habitat loss and degradation; logging	Y	N	N	N	N	N	N	N	N	N	N	N	N	Y	NA	N	N	N					N
823	Morone	Morone_saxatilis	Southern Gulf of St Lawrence	Striped Bass	Y	Morone_saxatilis Southern Gulf of St Lawrence	Fish (Freshwater)	Cam	QC; NB; PEI; NS; AO	N	N	N	N	N	Y	Y	Y	Y	N	N	N	N	Y	N	N	Bycatch; Illegal take	N	N	N	N	N	Y	Y	N	N	N	N	N	N	N	NA	N	N	N				4	NA
823	Morone	Morone_saxatilis	Southern Gulf of St Lawrence	Striped Bass	Y	Morone_saxatilis Southern Gulf of St Lawrence	Fish (Freshwater)	Cam	QC; NB; PEI; NS; AO	N	N	N	N	N	Y	Y	Y	Y	N	N	N	N	Y	N	N	Bycatch; Illegal take	N	N	N	N	N	Y	Y	N	N	N	N	N	N	N	NA	N	N	N				4	NA
830	Morone	Morone_saxatilis	Bay of Fundy	Striped Bass	Y	Morone_saxatilis Bay of Fundy	Fish (Freshwater)	Cam	NB; NS; AO	N	N	N	N	N	N	Y	Y	N	N	N	N	N	Y	N	N	Overexploitation; bycatch; habitat loss	Y	N	N	N	N	Y	Y	N	N	N	N	N	N	N	NA	N	N	N				4	NA
830	Morone	Morone_saxatilis	Bay of Fundy	Striped Bass	Y	Morone_saxatilis Bay of Fundy	Fish (Freshwater)	Cam	NB; NS; AO	N	N	N	N	N	N	Y	Y	N	N	N	N	N	Y	N	N	Overexploitation; bycatch; habitat loss	Y	N	N	N	N	Y	Y	N	N	N	N	N	N	N	NA	N	N	N				4	NA
833	Morone	Morone_saxatilis	St Lawrence River	Striped Bass	Y	Morone_saxatilis St Lawrence River	Fish (Freshwater)	Cam	QC; AO	N	N	N	N	N	Y	N	N	N	N	N	N	N	Y	N	N	Bycatch; habitat loss via dredging	Y	N	N	N	N	N	Y	N	N	N	N	N	N	Y	Reintroduction	N	N	N				4	P
833	Morone	Morone_saxatilis	St Lawrence River	Striped Bass	Y	Morone_saxatilis St Lawrence River	Fish (Freshwater)	Cam	QC; AO	N	N	N	N	N	Y	N	N	N	N	N	N	N	Y	N	N	Bycatch; habitat loss via dredging	Y	N	N	N	N	N	Y	N	N	N	N	N	N	Y	Reintroduction	N	N	N				4	P
101	Erimyzon	Erimyzon_sucetta_		Lake Chubsucker	N	Erimyzon_sucetta_	Fish (Freshwater)	Cam	ON	N	N	N	N	Y	N	N	N	N	N	N	N	N	N	N	N	Habitat loss	Y	N	N	N	N	N	N	N	N	N	N	N	N	N	NA	N	N	N				4.5	Y
101	Erimyzon	Erimyzon_sucetta_		Lake Chubsucker	N	Erimyzon_sucetta_	Fish (Freshwater)	Cam	ON	N	N	N	N	Y	N	N	N	N	N	N	N	N	N	N	N	Habitat loss	Y	N	N	N	N	N	N	N	N	N	N	N	N	N	NA	N	N	N				4.5	Y
101	Erimyzon	Erimyzon_sucetta_		Lake Chubsucker	N	Erimyzon_sucetta_	Fish (Freshwater)	Cam	ON	N	N	N	N	Y	N	N	N	N	N	N	N	N	N	N	N	Habitat loss	Y	N	N	N	N	N	N	N	N	N	N	N	N	N	NA	N	N	N				4.5	Y
83	Coregonus	Coregonus_reighardi_		Shortnose cisco	N	Coregonus_reighardi_	Fish (Freshwater)	Cam	ON	N	N	N	N	Y	N	N	N	N	N	N	N	N	N	N	N	Overfishing; introduced species	N	N	N	N	N	Y	N	N	Y	N	N	N	N	N	NA	N	N	N				5	N
83	Coregonus	Coregonus_reighardi_		Shortnose cisco	N	Coregonus_reighardi_	Fish (Freshwater)	Cam	ON	N	N	N	N	Y	N	N	N	N	N	N	N	N	N	N	N	Overfishing; introduced species	N	N	N	N	N	Y	N	N	Y	N	N	N	N	N	NA	N	N	N				5	N
119	Coregonus	Coregonus_sp._		Spring cisco	N	Coregonus_sp._	Fish (Freshwater)	Cam	QC	N	N	N	N	N	Y	N	N	N	N	N	N	N	N	N	N	Habitat loss; introduced species; climate change	Y	N	N	N	N	N	N	N	Y	Y	N	N	N	N	NA	N	N	N				5	Y
119	Coregonus	Coregonus_sp._		Spring cisco	N	Coregonus_sp._	Fish (Freshwater)	Cam	QC	N	N	N	N	N	Y	N	N	N	N	N	N	N	N	N	N	Habitat loss; introduced species; climate change	Y	N	N	N	N	N	N	N	Y	Y	N	N	N	N	NA	N	N	N				5	Y
110	Clinostomus	Clinostomus_elongatus_		Redside dace	N	Clinostomus_elongatus_	Fish (Freshwater)	Cam	ON	N	N	N	N	Y	N	N	N	N	N	N	N	N	N	N	N	Habitat loss	Y	N	N	N	N	N	N	N	N	N	N	N	N	N	NA	N	N	N				3	NA
110	Clinostomus	Clinostomus_elongatus_		Redside dace	N	Clinostomus_elongatus_	Fish (Freshwater)	Cam	ON	N	N	N	N	Y	N	N	N	N	N	N	N	N	N	N	N	Habitat loss	Y	N	N	N	N	N	N	N	N	N	N	N	N	N	NA	N	N	N				3	NA
317	Hybognathus	Hybognathus_argyritis_		Western silvery minnow	N	Hybogthus_argyritis_	Fish (Freshwater)	Cam	AB	N	Y	N	N	N	N	N	N	N	N	N	N	N	N	N	N	Drought; water diversion; habitat loss	Y	N	N	N	N	N	N	N	N	N	Y	N	N	Y	NA	N	N	N				2	P
317	Hybognathus	Hybognathus_argyritis_		Western silvery minnow	N	Hybogthus_argyritis_	Fish (Freshwater)	Cam	AB	N	Y	N	N	N	N	N	N	N	N	N	N	N	N	N	N	Drought; water diversion; habitat loss	Y	N	N	N	N	N	N	N	N	N	Y	N	N	Y	NA	N	N	N				2	P
317	Hybognathus	Hybognathus_argyritis_		Western silvery minnow	N	Hybogthus_argyritis_	Fish (Freshwater)	Cam	AB	N	Y	N	N	N	N	N	N	N	N	N	N	N	N	N	N	Drought; water diversion; habitat loss	Y	N	N	N	N	N	N	N	N	N	Y	N	N	Y	NA	N	N	N				2	P
75	Moxostoma	Moxostoma_hubbsi_		Copper redhorse	N	Moxostoma_hubbsi_	Fish (Freshwater)	Cam	QC	N	N	N	N	N	Y	N	N	N	N	N	N	N	N	N	N	Habitat loss; reduced water quality; invasive species	Y	N	N	N	N	N	N	N	Y	N	N	N	N	Y	NA	N	N	N				25	P
75	Moxostoma	Moxostoma_hubbsi_		Copper redhorse	N	Moxostoma_hubbsi_	Fish (Freshwater)	Cam	QC	N	N	N	N	N	Y	N	N	N	N	N	N	N	N	N	N	Habitat loss; reduced water quality; invasive species	Y	N	N	N	N	N	N	N	Y	N	N	N	N	Y	NA	N	N	N				25	P
121	Rhinichthys	Rhinichthys_umatilla_		Umatilla dace	N	Rhinichthys_umatilla_	Fish (Freshwater)	Cam	BC	Y	N	N	N	N	N	N	N	N	N	N	N	N	N	N	N	Habitat loss; climate change; invasive species	Y	N	N	N	N	N	N	N	Y	Y	N	N	N	N	NA	N	N	N				3	NA
121	Rhinichthys	Rhinichthys_umatilla_		Umatilla dace	N	Rhinichthys_umatilla_	Fish (Freshwater)	Cam	BC	Y	N	N	N	N	N	N	N	N	N	N	N	N	N	N	N	Habitat loss; climate change; invasive species	Y	N	N	N	N	N	N	N	Y	Y	N	N	N	N	NA	N	N	N				3	NA
891	Anguilla	Anguilla_rostrata_		American eel	N	Anguilla_rostrata_	Fish (Freshwater)	Cam	ON; QC; NB; PE; NS; NL	N	N	N	N	Y	Y	Y	Y	Y	Y	N	N	N	N	N	N	Habitat loss; pollution; overexploitation	Y	N	Y	N	N	Y	N	N	N	N	N	N	N	N	NA	N	N	N				15.5	NA
891	Anguilla	Anguilla_rostrata_		American eel	N	Anguilla_rostrata_	Fish (Freshwater)	Cam	ON; QC; NB; PE; NS; NL	N	N	N	N	Y	Y	Y	Y	Y	Y	N	N	N	N	N	N	Habitat loss; pollution; overexploitation	Y	N	Y	N	N	Y	N	N	N	N	N	N	N	N	NA	N	N	N				15.5	NA
107	Opsopoeodus	Opsopoeodus_emiliae_		Pugnose minnow	N	Opsopoeodus_emiliae_	Fish (Freshwater)	Cam	ON	N	N	N	N	Y	N	N	N	N	N	N	N	N	N	N	N	Habitat loss; climate change; invasive species	Y	N	N	N	N	N	N	N	Y	Y	N	N	N	N	NA	N	N	N				1.5	NA
107	Opsopoeodus	Opsopoeodus_emiliae_		Pugnose minnow	N	Opsopoeodus_emiliae_	Fish (Freshwater)	Cam	ON	N	N	N	N	Y	N	N	N	N	N	N	N	N	N	N	N	Habitat loss; climate change; invasive species	Y	N	N	N	N	N	N	N	Y	Y	N	N	N	N	NA	N	N	N				1.5	NA
107	Opsopoeodus	Opsopoeodus_emiliae_		Pugnose minnow	N	Opsopoeodus_emiliae_	Fish (Freshwater)	Cam	ON	N	N	N	N	Y	N	N	N	N	N	N	N	N	N	N	N	Habitat loss; climate change; invasive species	Y	N	N	N	N	N	N	N	Y	Y	N	N	N	N	NA	N	N	N				1.5	NA
108	Notropis	Notropis_anogenus_		Pugnose shiner	N	Notropis_anogenus_	Fish (Freshwater)	Cam	ON	N	N	N	N	Y	N	N	N	N	N	N	N	N	N	N	N	Demographic stochasticity; habitat loss	Y	N	N	N	N	N	N	Y	N	N	N	N	N	N	NA	N	N	N				2	Y
108	Notropis	Notropis_anogenus_		Pugnose shiner	N	Notropis_anogenus_	Fish (Freshwater)	Cam	ON	N	N	N	N	Y	N	N	N	N	N	N	N	N	N	N	N	Demographic stochasticity; habitat loss	Y	N	N	N	N	N	N	Y	N	N	N	N	N	N	NA	N	N	N				2	Y
108	Notropis	Notropis_anogenus_		Pugnose shiner	N	Notropis_anogenus_	Fish (Freshwater)	Cam	ON	N	N	N	N	Y	N	N	N	N	N	N	N	N	N	N	N	Demographic stochasticity; habitat loss	Y	N	N	N	N	N	N	Y	N	N	N	N	N	N	NA	N	N	N				2	Y
115	Notropis	Notropis_photogenis_		Silver shiner	N	Notropis_photogenis_	Fish (Freshwater)	Cam	ON	N	N	N	N	Y	N	N	N	N	N	N	N	N	N	N	N	Habitat loss	Y	N	N	N	N	N	N	N	N	N	N	N	N	N	NA	N	N	N				3	NA
115	Notropis	Notropis_photogenis_		Silver shiner	N	Notropis_photogenis_	Fish (Freshwater)	Cam	ON	N	N	N	N	Y	N	N	N	N	N	N	N	N	N	N	N	Habitat loss	Y	N	N	N	N	N	N	N	N	N	N	N	N	N	NA	N	N	N				3	NA
115	Notropis	Notropis_photogenis_		Silver shiner	N	Notropis_photogenis_	Fish (Freshwater)	Cam	ON	N	N	N	N	Y	N	N	N	N	N	N	N	N	N	N	N	Habitat loss	Y	N	N	N	N	N	N	N	N	N	N	N	N	N	NA	N	N	N				3	NA
842	Acipenser	Acipenser_fulvescens	Great Lakes & Upper St Lawrence population	Lake Sturgeon	Y	Acipenser_fulvescens Great Lakes & Upper St Lawrence population	Fish (Freshwater)	Cam	ON; QC; MB	N	N	N	Y	Y	Y	N	N	N	N	N	N	N	N	N	N	Overexploitation; habitat loss; chemical control of sea lamprey; contaminants; invasive species	Y	N	Y	N	N	Y	N	N	Y	N	N	N	N	Y	NA	N	Y	N				44.5	NA
842	Acipenser	Acipenser_fulvescens	Great Lakes & Upper St Lawrence population	Lake Sturgeon	Y	Acipenser_fulvescens Great Lakes & Upper St Lawrence population	Fish (Freshwater)	Cam	ON; QC; MB	N	N	N	Y	Y	Y	N	N	N	N	N	N	N	N	N	N	Overexploitation; habitat loss; chemical control of sea lamprey; contaminants; invasive species	Y	N	Y	N	N	Y	N	N	Y	N	N	N	N	Y	NA	N	Y	N				44.5	NA
842	Acipenser	Acipenser_fulvescens	Great Lakes & Upper St Lawrence population	Lake Sturgeon	Y	Acipenser_fulvescens Great Lakes & Upper St Lawrence population	Fish (Freshwater)	Cam	ON; QC; MB	N	N	N	Y	Y	Y	N	N	N	N	N	N	N	N	N	N	Overexploitation; habitat loss; chemical control of sea lamprey; contaminants; invasive species	Y	N	Y	N	N	Y	N	N	Y	N	N	N	N	Y	NA	N	Y	N				44.5	NA
67	Catostomus	Catostomus_sp. cf. catostomus_		Salish Sucker	N	Catostomus_sp. cf. catostomus_	Fish (Freshwater)	Cam	BC	Y	N	N	N	N	N	N	N	N	N	N	N	N	N	N	N	Habitat loss	Y	N	N	N	N	N	N	N	N	N	N	N	N	N	Increase in number of known locations, improved habitat quality	N	N	N				3	P
67	Catostomus	Catostomus_sp. cf. catostomus_		Salish Sucker	N	Catostomus_sp. cf. catostomus_	Fish (Freshwater)	Cam	BC	Y	N	N	N	N	N	N	N	N	N	N	N	N	N	N	N	Habitat loss	Y	N	N	N	N	N	N	N	N	N	N	N	N	N	Increase in number of known locations, improved habitat quality	N	N	N				3	P
67	Catostomus	Catostomus_sp. cf. catostomus_		Salish Sucker	N	Catostomus_sp. cf. catostomus_	Fish (Freshwater)	Cam	BC	Y	N	N	N	N	N	N	N	N	N	N	N	N	N	N	N	Habitat loss	Y	N	N	N	N	N	N	N	N	N	N	N	N	N	Increase in number of known locations, improved habitat quality	N	N	N				3	P
NA	Exoglossum	Exoglossum_maxillingua_		Cutlip minnow	N	Exoglossum_maxillingua_	Fish (Freshwater)	Cam	ON; QC	N	N	N	N	Y	Y	N	N	N	N	N	N	N	N	N	N	Habitat loss; invasive species	Y	N	N	N	N	N	N	N	Y	N	N	N	N	N	NA	N	N	N					NA
NA	Exoglossum	Exoglossum_maxillingua_		Cutlip minnow	N	Exoglossum_maxillingua_	Fish (Freshwater)	Cam	ON; QC	N	N	N	N	Y	Y	N	N	N	N	N	N	N	N	N	N	Habitat loss; invasive species	Y	N	N	N	N	N	N	N	Y	N	N	N	N	N	NA	N	N	N					NA
81	Cottus	Cottus_confusus_		Shorthead sculpin	N	Cottus_confusus_	Fish (Freshwater)	Cam	BC	Y	N	N	N	N	N	N	N	N	N	N	N	N	N	N	N	Habitat destruction; pollution; drought	Y	N	Y	N	N	N	N	N	N	N	Y	N	N	N	Increased distribution (to 13 sites), despite degradation of habitat	Y	N	N				3.5	NA
81	Cottus	Cottus_confusus_		Shorthead sculpin	N	Cottus_confusus_	Fish (Freshwater)	Cam	BC	Y	N	N	N	N	N	N	N	N	N	N	N	N	N	N	N	Habitat destruction; pollution; drought	Y	N	Y	N	N	N	N	N	N	N	Y	N	N	N	Increased distribution (to 13 sites), despite degradation of habitat	Y	N	N				3.5	NA
81	Cottus	Cottus_confusus_		Shorthead sculpin	N	Cottus_confusus_	Fish (Freshwater)	Cam	BC	Y	N	N	N	N	N	N	N	N	N	N	N	N	N	N	N	Habitat destruction; pollution; drought	Y	N	Y	N	N	N	N	N	N	N	Y	N	N	N	Increased distribution (to 13 sites), despite degradation of habitat	Y	N	N				3.5	NA
99	Etheostoma	Etheostoma_blennioides_		Greenside darter	N	Etheostoma_blennioides_	Fish (Freshwater)	Cam	ON	N	N	N	N	Y	N	N	N	N	N	N	N	N	N	N	N	NA	NA	NA	NA	NA	NA	NA	NA	NA	NA	NA	NA	NA	NA	NA	Increased detection due to survey, recolonization of multiple sites	N	N	N					NA
99	Etheostoma	Etheostoma_blennioides_		Greenside darter	N	Etheostoma_blennioides_	Fish (Freshwater)	Cam	ON	N	N	N	N	Y	N	N	N	N	N	N	N	N	N	N	N	NA	NA	NA	NA	NA	NA	NA	NA	NA	NA	NA	NA	NA	NA	NA	Increased detection due to survey, recolonization of multiple sites	N	N	N					NA
NA	Noturus	Noturus_miurus_		Brindled Madtom	N	Noturus_miurus_	Fish (Freshwater)	Cam	ON	N	N	N	N	Y	N	N	N	N	N	N	N	N	N	N	N	NA	NA	NA	NA	NA	NA	NA	NA	NA	NA	NA	NA	NA	NA	NA	Range expansion, increasing populations	N	N	N					NA
NA	Noturus	Noturus_miurus_		Brindled Madtom	N	Noturus_miurus_	Fish (Freshwater)	Cam	ON	N	N	N	N	Y	N	N	N	N	N	N	N	N	N	N	N	NA	NA	NA	NA	NA	NA	NA	NA	NA	NA	NA	NA	NA	NA	NA	Range expansion, increasing populations	N	N	N					NA
88	Notropis	Notropis_dorsalis_		Bigmouth Shiner	N	Notropis_dorsalis_	Fish (Freshwater)	Cam	MB	N	N	N	Y	N	N	N	N	N	N	N	N	N	N	N	N	NA	NA	NA	NA	NA	NA	NA	NA	NA	NA	NA	NA	NA	NA	NA	New populations discovered	Y	N	N				1	NA
88	Notropis	Notropis_dorsalis_		Bigmouth Shiner	N	Notropis_dorsalis_	Fish (Freshwater)	Cam	MB	N	N	N	Y	N	N	N	N	N	N	N	N	N	N	N	N	NA	NA	NA	NA	NA	NA	NA	NA	NA	NA	NA	NA	NA	NA	NA	New populations discovered	Y	N	N				1	NA
NA	Campostoma	Campostoma_anomalum_		Central Stoneroller	N	Campostoma_anomalum_	Fish (Freshwater)	Cam	ON	N	N	N	N	Y	N	N	N	N	N	N	N	N	N	N	N	NA	NA	NA	NA	NA	NA	NA	NA	NA	NA	NA	NA	NA	NA	NA	Range expansion	N	N	N					NA
NA	Campostoma	Campostoma_anomalum_		Central Stoneroller	N	Campostoma_anomalum_	Fish (Freshwater)	Cam	ON	N	N	N	N	Y	N	N	N	N	N	N	N	N	N	N	N	NA	NA	NA	NA	NA	NA	NA	NA	NA	NA	NA	NA	NA	NA	NA	Range expansion	N	N	N					NA
936	Salmo	Salmo_salar__	Lake Ontario Population	Atlantic Salmon	N	Salmo_salar__	Fish (Marine)	Cam	ON; AO	N	N	N	N	Y	N	N	N	N	N	N	N	N	Y	N	N	NA	NA	NA	NA	NA	NA	NA	NA	NA	NA	NA	NA	NA	NA	NA	NA	N	N	N					NA
936	Salmo	Salmo_salar__	Lake Ontario Population	Atlantic Salmon	N	Salmo_salar__	Fish (Marine)	Cam	ON; AO	N	N	N	N	Y	N	N	N	N	N	N	N	N	Y	N	N	NA	NA	NA	NA	NA	NA	NA	NA	NA	NA	NA	NA	NA	NA	NA	NA	N	N	N					NA
740	Sebastes	Sebastes_paucispinis_		Bocaccio	N	Sebastes_paucispinis_	Fish (Marine)	Cam	PO	N	N	N	N	N	N	N	N	N	N	N	N	N	N	Y	N	Bycatch	N	N	N	N	N	N	Y	N	N	N	N	N	N	N	NA	N	N	N				9	NA
740	Sebastes	Sebastes_paucispinis_		Bocaccio	N	Sebastes_paucispinis_	Fish (Marine)	Cam	PO	N	N	N	N	N	N	N	N	N	N	N	N	N	N	Y	N	Bycatch	N	N	N	N	N	N	Y	N	N	N	N	N	N	N	NA	N	N	N				9	NA
764	Gadus	Gadus_morhua__	Laurentian North	Atlantic Cod	Y	Gadus_morhua__ Laurentian North	Fish (Marine)	Cam	AO	N	N	N	N	N	N	N	N	N	N	N	N	N	Y	N	N	Overexploitation	N	N	N	N	N	Y	N	N	N	N	N	N	N	N	NA	N	Y	N				10	NA
764	Gadus	Gadus_morhua__	Laurentian North	Atlantic Cod	Y	Gadus_morhua__ Laurentian North	Fish (Marine)	Cam	AO	N	N	N	N	N	N	N	N	N	N	N	N	N	Y	N	N	Overexploitation	N	N	N	N	N	Y	N	N	N	N	N	N	N	N	NA	N	Y	N				10	NA
764	Gadus	Gadus_morhua__	Laurentian North	Atlantic Cod	Y	Gadus_morhua__ Laurentian North	Fish (Marine)	Cam	AO	N	N	N	N	N	N	N	N	N	N	N	N	N	Y	N	N	Overexploitation	N	N	N	N	N	Y	N	N	N	N	N	N	N	N	NA	N	Y	N				10	NA
756	Brosme	Brosme_brosme_		Cusk	N	Brosme_brosme_	Fish (Marine)	Cam	AO	N	N	N	N	N	N	N	N	N	N	N	N	N	Y	N	N	Overexploitation	N	N	N	N	N	Y	N	N	N	N	N	N	N	N	NA	N	N	N				9	NA
756	Brosme	Brosme_brosme_		Cusk	N	Brosme_brosme_	Fish (Marine)	Cam	AO	N	N	N	N	N	N	N	N	N	N	N	N	N	Y	N	N	Overexploitation	N	N	N	N	N	Y	N	N	N	N	N	N	N	N	NA	N	N	N				9	NA
877	Oncorhynchus	Oncorhynchus_tshawytscha	Okanagan	Chinook salmon	Y	Oncorhynchus_tshawytscha Okanagan	Fish (Marine)	Cam	BC; PO	Y	N	N	N	N	N	N	N	N	N	N	N	N	N	Y	N	Habitat loss; overexploitation; introduced species; demographic stochasticity	Y	N	N	N	N	Y	N	Y	Y	N	N	N	N	N	NA	N	N	N				3.5	NA
877	Oncorhynchus	Oncorhynchus_tshawytscha	Okanagan	Chinook salmon	Y	Oncorhynchus_tshawytscha Okanagan	Fish (Marine)	Cam	BC; PO	Y	N	N	N	N	N	N	N	N	N	N	N	N	N	Y	N	Habitat loss; overexploitation; introduced species; demographic stochasticity	Y	N	N	N	N	Y	N	Y	Y	N	N	N	N	N	NA	N	N	N				3.5	NA
1162	Thaleichthys	Thaleichthys pacificus	Nass/Skeen Rivers	Eulachon	Y	Thaleichthys pacificus Nass/Skeen Rivers	Fish (Marine)	Cam	BC; PO	Y	N	N	N	N	N	N	N	N	N	N	N	N	N	Y	N	Demographic stochasticity; climate change; high marine mortality rates	N	N	N	N	N	N	N	Y	N	Y	Y	N	N	N	Population stable and FW threats minimal	N	N	N				3	NA
1162	Thaleichthys	Thaleichthys pacificus	Nass/Skeen Rivers	Eulachon	Y	Thaleichthys pacificus Nass/Skeen Rivers	Fish (Marine)	Cam	BC; PO	Y	N	N	N	N	N	N	N	N	N	N	N	N	N	Y	N	Demographic stochasticity; climate change; high marine mortality rates	N	N	N	N	N	N	N	Y	N	Y	Y	N	N	N	Population stable and FW threats minimal	N	N	N				3	NA
106	Sardinops	Sardinops sagax		Pacific sardine	N	Sardinops sagax	Fish (Marine)	Cam	PO	N	N	N	N	N	N	N	N	N	N	N	N	N	N	Y	N	NA	NA	NA	NA	NA	NA	NA	NA	NA	NA	NA	NA	NA	NA	NA	Don't spawn in Canada (migrate from US), numbers increasing	N	N	N					NA
106	Sardinops	Sardinops sagax		Pacific sardine	N	Sardinops sagax	Fish (Marine)	Cam	PO	N	N	N	N	N	N	N	N	N	N	N	N	N	N	Y	N	NA	NA	NA	NA	NA	NA	NA	NA	NA	NA	NA	NA	NA	NA	NA	Don't spawn in Canada (migrate from US), numbers increasing	N	N	N					NA
650	Satyrium	Satyrium behrii		Behr's hairstreak	N	Satyrium behrii	Invertebrates	Cam	BC	Y	N	N	N	N	N	N	N	N	N	N	N	N	N	N	N	Habitat loss; demongraphic stochasticity	Y	N	N	N	N	N	N	Y	N	N	N	N	N	N	NA	N	N	N				1	N
650	Satyrium	Satyrium behrii		Behr's hairstreak	N	Satyrium behrii	Invertebrates	Cam	BC	Y	N	N	N	N	N	N	N	N	N	N	N	N	N	N	N	Habitat loss; demongraphic stochasticity	Y	N	N	N	N	N	N	Y	N	N	N	N	N	N	NA	N	N	N				1	N
603	Haliotis	Haliotis kamtschatka		Northern abalone	N	Haliotis kamtschatka	Invertebrates	Cam	PO	N	N	N	N	N	N	N	N	N	N	N	N	N	N	Y	N	Overfishing; demographic stochasticity; predation	N	N	N	N	N	Y	N	Y	N	N	N	N	Y	N	NA	N	N	N				10	Y
603	Haliotis	Haliotis kamtschatka		Northern abalone	N	Haliotis kamtschatka	Invertebrates	Cam	PO	N	N	N	N	N	N	N	N	N	N	N	N	N	N	Y	N	Overfishing; demographic stochasticity; predation	N	N	N	N	N	Y	N	Y	N	N	N	N	Y	N	NA	N	N	N				10	Y
603	Haliotis	Haliotis kamtschatka		Northern abalone	N	Haliotis kamtschatka	Invertebrates	Cam	PO	N	N	N	N	N	N	N	N	N	N	N	N	N	N	Y	N	Overfishing; demographic stochasticity; predation	N	N	N	N	N	Y	N	Y	N	N	N	N	Y	N	NA	N	N	N				10	Y
791	Gonidea	Gonidea angulata		Rocky mountain ridged mussel	N	Gonidea angulata	Invertebrates	Cam	BC	Y	N	N	N	N	N	N	N	N	N	N	N	N	N	N	N	Invasive species; habitat loss	Y	N	N	N	N	N	N	N	Y	N	N	N	N	N	NA	N	N	N				15	NA
791	Gonidea	Gonidea angulata		Rocky mountain ridged mussel	N	Gonidea angulata	Invertebrates	Cam	BC	Y	N	N	N	N	N	N	N	N	N	N	N	N	N	N	N	Invasive species; habitat loss	Y	N	N	N	N	N	N	N	Y	N	N	N	N	N	NA	N	N	N				15	NA
583	Lampsilis	Lampsilis fasciola		Wavy-rayed lampmussel	N	Lampsilis fasciola	Invertebrates	Cam	ON	N	N	N	N	Y	N	N	N	N	N	N	N	N	N	N	N	Habitat loss; invasive species	Y	N	N	N	N	N	N	N	Y	N	N	N	N	N	New populations found	Y	N	N				8	NA
583	Lampsilis	Lampsilis fasciola		Wavy-rayed lampmussel	N	Lampsilis fasciola	Invertebrates	Cam	ON	N	N	N	N	Y	N	N	N	N	N	N	N	N	N	N	N	Habitat loss; invasive species	Y	N	N	N	N	N	N	N	Y	N	N	N	N	N	New populations found	Y	N	N				8	NA
583	Lampsilis	Lampsilis fasciola		Wavy-rayed lampmussel	N	Lampsilis fasciola	Invertebrates	Cam	ON	N	N	N	N	Y	N	N	N	N	N	N	N	N	N	N	N	Habitat loss; invasive species	Y	N	N	N	N	N	N	N	Y	N	N	N	N	N	New populations found	Y	N	N				8	NA
5	Braya	Braya_ferldii_		Ferld's braya	N	Braya_ferldii_	Vascular Plants	Cam	NL	N	N	N	N	N	N	N	N	N	Y	N	N	N	N	N	N	Habitat loss; invasive species; climate change	Y	N	N	N	N	N	N	N	Y	Y	N	N	N	N	NA	N	N	N				10	P
5	Braya	Braya_ferldii_		Ferld's braya	N	Braya_ferldii_	Vascular Plants	Cam	NL	N	N	N	N	N	N	N	N	N	Y	N	N	N	N	N	N	Habitat loss; invasive species; climate change	Y	N	N	N	N	N	N	N	Y	Y	N	N	N	N	NA	N	N	N				10	P
5	Braya	Braya_ferldii_		Ferld's braya	N	Braya_ferldii_	Vascular Plants	Cam	NL	N	N	N	N	N	N	N	N	N	Y	N	N	N	N	N	N	Habitat loss; invasive species; climate change	Y	N	N	N	N	N	N	N	Y	Y	N	N	N	N	NA	N	N	N				10	P
250	Trichophorum	Trichophorum_planifolium_		Bashful bulrush	N	Trichophorum_planifolium_	Vascular Plants	Cam	ON	N	N	N	N	Y	N	N	N	N	N	N	N	N	N	N	N	Habitat loss	Y	N	N	N	N	N	N	N	N	N	N	N	N	N	NA	N	N	N					P
250	Trichophorum	Trichophorum_planifolium_		Bashful bulrush	N	Trichophorum_planifolium_	Vascular Plants	Cam	ON	N	N	N	N	Y	N	N	N	N	N	N	N	N	N	N	N	Habitat loss	Y	N	N	N	N	N	N	N	N	N	N	N	N	N	NA	N	N	N					P
205	Castanea	Castanea_dentata_		American Chestnut	N	Castanea_dentata_	Vascular Plants	Cam	ON	N	N	N	N	Y	N	N	N	N	N	N	N	N	N	N	N	Disease; demographic stochasticity; habitat loss; hybridization	Y	N	N	Y	N	N	N	Y	N	N	N	N	Y	N	NA	N	N	N				20	N
205	Castanea	Castanea_dentata_		American Chestnut	N	Castanea_dentata_	Vascular Plants	Cam	ON	N	N	N	N	Y	N	N	N	N	N	N	N	N	N	N	N	Disease; demographic stochasticity; habitat loss; hybridization	Y	N	N	Y	N	N	N	Y	N	N	N	N	Y	N	NA	N	N	N				20	N
240	Frasera	Frasera_caroliniensis_		American Columbo	N	Frasera_caroliniensis_	Vascular Plants	Cam	ON	N	N	N	N	Y	N	N	N	N	N	N	N	N	N	N	N	Habitat loss; habitat fragmentation; invasive species	Y	Y	N	N	N	N	N	N	Y	N	N	N	N	N	NA	N	N	N				11	N
240	Frasera	Frasera_caroliniensis_		American Columbo	N	Frasera_caroliniensis_	Vascular Plants	Cam	ON	N	N	N	N	Y	N	N	N	N	N	N	N	N	N	N	N	Habitat loss; habitat fragmentation; invasive species	Y	Y	N	N	N	N	N	N	Y	N	N	N	N	N	NA	N	N	N				11	N
248	Platanthera	Platanthera_leucophaea_		Eastern Prairie Fringed Orchid	N	Platanthera_leucophaea_	Vascular Plants	Cam	ON	N	N	N	N	Y	N	N	N	N	N	N	N	N	N	N	N	Habitat loss; invasive species	Y	N	N	N	N	N	N	N	Y	N	N	N	N	N	NA	N	N	N				5	P
248	Platanthera	Platanthera_leucophaea_		Eastern Prairie Fringed Orchid	N	Platanthera_leucophaea_	Vascular Plants	Cam	ON	N	N	N	N	Y	N	N	N	N	N	N	N	N	N	N	N	Habitat loss; invasive species	Y	N	N	N	N	N	N	N	Y	N	N	N	N	N	NA	N	N	N				5	P
226	Sabatia	Sabatia_kennedyana		Plymouth gentian	N	Sabatia_kennedya_	Vascular Plants	Cam	NS	N	N	N	N	N	N	N	Y	N	N	N	N	N	N	N	N	Habitat loss	Y	N	N	N	N	N	N	N	N	N	N	N	N	N	NA	N	N	N				5	P
226	Sabatia	Sabatia_kennedyana		Plymouth gentian	N	Sabatia_kennedya_	Vascular Plants	Cam	NS	N	N	N	N	N	N	N	Y	N	N	N	N	N	N	N	N	Habitat loss	Y	N	N	N	N	N	N	N	N	N	N	N	N	N	NA	N	N	N				5	P
226	Sabatia	Sabatia_kennedyana		Plymouth gentian	N	Sabatia_kennedya_	Vascular Plants	Cam	NS	N	N	N	N	N	N	N	Y	N	N	N	N	N	N	N	N	Habitat loss	Y	N	N	N	N	N	N	N	N	N	N	N	N	N	NA	N	N	N				5	P
226	Sabatia	Sabatia_kennedyana		Plymouth gentian	N	Sabatia_kennedya_	Vascular Plants	Cam	NS	N	N	N	N	N	N	N	Y	N	N	N	N	N	N	N	N	Habitat loss	Y	N	N	N	N	N	N	N	N	N	N	N	N	N	NA	N	N	N				5	P
231	Lipocarpha	Lipocarpha_micrantha_		Small-flowered Lipocarpha	N	Lipocarpha_micrantha_	Vascular Plants	Cam	BC; ON	Y	N	N	N	Y	N	N	N	N	N	N	N	N	N	N	N	Habitat loss; demographic stochasticity	Y	N	N	N	N	N	N	Y	N	N	N	N	N	N	NA	N	N	N				1	N
231	Lipocarpha	Lipocarpha_micrantha_		Small-flowered Lipocarpha	N	Lipocarpha_micrantha_	Vascular Plants	Cam	BC; ON	Y	N	N	N	Y	N	N	N	N	N	N	N	N	N	N	N	Habitat loss; demographic stochasticity	Y	N	N	N	N	N	N	Y	N	N	N	N	N	N	NA	N	N	N				1	N
230	Tripterocalyx	Tripterocalyx_micranthus_		Small-flowered Sand-verbe	N	Tripterocalyx_micranthus_	Vascular Plants	Cam	AB; SK	N	Y	Y	N	N	N	N	N	N	N	N	N	N	N	N	N	Demographic stochasticity; drought	N	N	N	N	N	N	N	Y	N	N	Y	N	N	N	NA	N	N	N				1	Y
230	Tripterocalyx	Tripterocalyx_micranthus_		Small-flowered Sand-verbe	N	Tripterocalyx_micranthus_	Vascular Plants	Cam	AB; SK	N	Y	Y	N	N	N	N	N	N	N	N	N	N	N	N	N	Demographic stochasticity; drought	N	N	N	N	N	N	N	Y	N	N	Y	N	N	N	NA	N	N	N				1	Y
239	Viola	Viola_praemorsa_ssp. praemorsa_		Yellow Montane Violet; praemorsa subspecies	N	Viola_praemorsa_ssp. praemorsa_	Vascular Plants	Cam	BC	Y	N	N	N	N	N	N	N	N	N	N	N	N	N	N	N	Habitat fragmentation; habitat loss; invasive species; fire suppression	Y	Y	N	N	N	N	N	N	Y	N	N	N	N	Y	NA	N	N	N				4.5	P
239	Viola	Viola_praemorsa_ssp. praemorsa_		Yellow Montane Violet; praemorsa subspecies	N	Viola_praemorsa_ssp. praemorsa_	Vascular Plants	Cam	BC	Y	N	N	N	N	N	N	N	N	N	N	N	N	N	N	N	Habitat fragmentation; habitat loss; invasive species; fire suppression	Y	Y	N	N	N	N	N	N	Y	N	N	N	N	Y	NA	N	N	N				4.5	P
239	Viola	Viola_praemorsa_ssp. praemorsa_		Yellow Montane Violet; praemorsa subspecies	N	Viola_praemorsa_ssp. praemorsa_	Vascular Plants	Cam	BC	Y	N	N	N	N	N	N	N	N	N	N	N	N	N	N	N	Habitat fragmentation; habitat loss; invasive species; fire suppression	Y	Y	N	N	N	N	N	N	Y	N	N	N	N	Y	NA	N	N	N				4.5	P
209	Viola	Viola_pedata_		Bird's-foot Violet	N	Viola_pedata_	Vascular Plants	Cam	ON	N	N	N	N	Y	N	N	N	N	N	N	N	N	N	N	N	Habitat loss; demographic stochasticity	Y	N	N	N	N	N	N	Y	N	N	N	N	N	N	NA	N	N	N				3	N
209	Viola	Viola_pedata_		Bird's-foot Violet	N	Viola_pedata_	Vascular Plants	Cam	ON	N	N	N	N	Y	N	N	N	N	N	N	N	N	N	N	N	Habitat loss; demographic stochasticity	Y	N	N	N	N	N	N	Y	N	N	N	N	N	N	NA	N	N	N				3	N
252	Symphyotrichum	Symphyotrichum_laurentianum_		Gulf of St. Lawrence Aster	N	Symphyotrichum_laurentianum_	Vascular Plants	Cam	QC; NB; PEI	N	N	N	N	N	Y	Y	N	Y	N	N	N	N	N	N	N	Demographic stochasticity; severe storms; human recreational activities; habitat loss	Y	N	N	N	Y	N	N	Y	N	N	Y	N	N	N	NA	N	N	N				1	P
252	Symphyotrichum	Symphyotrichum_laurentianum_		Gulf of St. Lawrence Aster	N	Symphyotrichum_laurentianum_	Vascular Plants	Cam	QC; NB; PEI	N	N	N	N	N	Y	Y	N	Y	N	N	N	N	N	N	N	Demographic stochasticity; severe storms; human recreational activities; habitat loss	Y	N	N	N	Y	N	N	Y	N	N	Y	N	N	N	NA	N	N	N				1	P
269	Symphyotrichum	Symphyotrichum_sericeum_		Western Silvery Aster	N	Symphyotrichum_sericeum_	Vascular Plants	Cam	MB; ON	N	N	N	Y	Y	N	N	N	N	N	N	N	N	N	N	N	Demographic stochasticity; habitat loss	Y	N	N	N	N	N	N	Y	N	N	N	N	N	N	NA	N	N	N				1	N
269	Symphyotrichum	Symphyotrichum_sericeum_		Western Silvery Aster	N	Symphyotrichum_sericeum_	Vascular Plants	Cam	MB; ON	N	N	N	Y	Y	N	N	N	N	N	N	N	N	N	N	N	Demographic stochasticity; habitat loss	Y	N	N	N	N	N	N	Y	N	N	N	N	N	N	NA	N	N	N				1	N
570	Symphyotrichum	Symphyotrichum_praealtum_		Willowleaf Aster	N	Symphyotrichum_praealtum_	Vascular Plants	Cam	ON	N	N	N	N	Y	N	N	N	N	N	N	N	N	N	N	N	Habitat loss; habitat fragmentation	Y	Y	N	N	N	N	N	N	N	N	N	N	N	N	NA	N	N	N				2.5	N
570	Symphyotrichum	Symphyotrichum_praealtum_		Willowleaf Aster	N	Symphyotrichum_praealtum_	Vascular Plants	Cam	ON	N	N	N	N	Y	N	N	N	N	N	N	N	N	N	N	N	Habitat loss; habitat fragmentation	Y	Y	N	N	N	N	N	N	N	N	N	N	N	N	NA	N	N	N				2.5	N
241	Bartonia	_Bartonia_paniculata_ssp._paniculata		Branched Bartonia	N	_Bartonia_paniculata_ssp._paniculata	Vascular Plants	Cam	ON	N	N	N	N	Y	N	N	N	N	N	N	N	N	N	N	N	Invasive species	N	N	N	N	N	N	N	N	Y	N	N	N	N	N	NA	N	N	N				1	N
241	Bartonia	_Bartonia_paniculata_ssp._paniculata		Branched Bartonia	N	_Bartonia_paniculata_ssp._paniculata	Vascular Plants	Cam	ON	N	N	N	N	Y	N	N	N	N	N	N	N	N	N	N	N	Invasive species	N	N	N	N	N	N	N	N	Y	N	N	N	N	N	NA	N	N	N				1	N
553	Cryptantha	Cryptantha_minima_		Tiny Cryptantha	N	Cryptantha_minima_	Vascular Plants	Danielle	AB; SK	N	Y	Y	N	N	N	N	N	N	N	N	N	N	N	N	N	Habitat loss; urban development; agriculture; changes to river flow; lack of fire; grazing; invasives	Y	N	N	N	N	N	N	N	Y	N	N	N	N	Y	NA	N	N	N				5	Y
553	Cryptantha	Cryptantha_minima_		Tiny Cryptantha	N	Cryptantha_minima_	Vascular Plants	Danielle	AB; SK	N	Y	Y	N	N	N	N	N	N	N	N	N	N	N	N	N	Habitat loss; urban development; agriculture; changes to river flow; lack of fire; grazing; invasives	Y	N	N	N	N	N	N	N	Y	N	N	N	N	Y	NA	N	N	N				5	Y
553	Cryptantha	Cryptantha_minima_		Tiny Cryptantha	N	Cryptantha_minima_	Vascular Plants	Danielle	AB; SK	N	Y	Y	N	N	N	N	N	N	N	N	N	N	N	N	N	Habitat loss; urban development; agriculture; changes to river flow; lack of fire; grazing; invasives	Y	N	N	N	N	N	N	N	Y	N	N	N	N	Y	NA	N	N	N				5	Y
267	Gentianopsis	Gentianopsis_virgata_ssp._victorinii_		Victorin's Gentian	N	Gentianopsis_virgata_ssp._victorinii_	Vascular Plants	Danielle	QC	N	N	N	N	N	Y	N	N	N	N	N	N	N	N	N	N	Human trampling; ATV; habitat destruction	Y	N	N	N	Y	N	N	N	N	N	N	N	N	N	NA	N	N	N				1	Y
267	Gentianopsis	Gentianopsis_virgata_ssp._victorinii_		Victorin's Gentian	N	Gentianopsis_virgata_ssp._victorinii_	Vascular Plants	Danielle	QC	N	N	N	N	N	Y	N	N	N	N	N	N	N	N	N	N	Human trampling; ATV; habitat destruction	Y	N	N	N	Y	N	N	N	N	N	N	N	N	N	NA	N	N	N				1	Y
264	Chenopodium	Chenopodium_subglabrum_		Smooth Goosefoot	N	Chenopodium_subglabrum_	Vascular Plants	Danielle	AB; SK; MB	N	Y	Y	Y	N	N	N	N	N	N	N	N	N	N	N	N	Sand dune stabilization; invasive species; oil and gas development; recreational activities	N	N	N	N	Y	N	N	N	Y	N	N	N	N	Y	NA	N	N	N				0.17	N
264	Chenopodium	Chenopodium_subglabrum_		Smooth Goosefoot	N	Chenopodium_subglabrum_	Vascular Plants	Danielle	AB; SK; MB	N	Y	Y	Y	N	N	N	N	N	N	N	N	N	N	N	N	Sand dune stabilization; invasive species; oil and gas development; recreational activities	N	N	N	N	Y	N	N	N	Y	N	N	N	N	Y	NA	N	N	N				0.17	N
247	Celtis	Celtis_tenuifolia_		Dwarf Hackberry	N	Celtis_tenuifolia_	Vascular Plants	Danielle	ON	N	N	N	N	Y	N	N	N	N	N	N	N	N	N	N	N	Habitat loss; quarrying operations; insect infestation	Y	N	N	Y	N	N	N	N	N	N	N	N	N	Y	NA	N	N	N				30	Y
247	Celtis	Celtis_tenuifolia_		Dwarf Hackberry	N	Celtis_tenuifolia_	Vascular Plants	Danielle	ON	N	N	N	N	Y	N	N	N	N	N	N	N	N	N	N	N	Habitat loss; quarrying operations; insect infestation	Y	N	N	Y	N	N	N	N	N	N	N	N	N	Y	NA	N	N	N				30	Y
255	Ptelea	Ptelea_trifoliata_		Common Hoptree	N	Ptelea_trifoliata_	Vascular Plants	Danielle	ON	N	N	N	N	Y	N	N	N	N	N	N	N	N	N	N	N	Land development; habitat damage; nesting cormorants; insect infestation	Y	N	N	Y	N	N	N	N	N	N	N	N	Y	Y	NA	N	N	N				4	Y
255	Ptelea	Ptelea_trifoliata_		Common Hoptree	N	Ptelea_trifoliata_	Vascular Plants	Danielle	ON	N	N	N	N	Y	N	N	N	N	N	N	N	N	N	N	N	Land development; habitat damage; nesting cormorants; insect infestation	Y	N	N	Y	N	N	N	N	N	N	N	N	Y	Y	NA	N	N	N				4	Y
270	Camassia	Camassia_scilloides_		Wild Hyacinth	N	Camassia_scilloides_	Vascular Plants	Danielle	ON	N	N	N	N	Y	N	N	N	N	N	N	N	N	N	N	N	Land development; nesting cormorants	Y	N	N	N	N	N	N	N	N	N	N	N	Y	N	NA	N	N	N				3	N
270	Camassia	Camassia_scilloides_		Wild Hyacinth	N	Camassia_scilloides_	Vascular Plants	Danielle	ON	N	N	N	N	Y	N	N	N	N	N	N	N	N	N	N	N	Land development; nesting cormorants	Y	N	N	N	N	N	N	N	N	N	N	N	Y	N	NA	N	N	N				3	N
259	Limnathes	Limnanthes macounii		Macoun's Meadowfoam	N	Limanthes_macounii_	Vascular Plants	Danielle	BC	Y	N	N	N	N	N	N	N	N	N	N	N	N	N	N	N	Habitat disruption and population losses; invasive species	Y	N	N	N	N	N	N	N	Y	N	N	N	N	N	NA	N	N	N				0.4	Y
259	Limnathes	Limnanthes macounii		Macoun's Meadowfoam	N	Limanthes_macounii_	Vascular Plants	Danielle	BC	Y	N	N	N	N	N	N	N	N	N	N	N	N	N	N	N	Habitat disruption and population losses; invasive species	Y	N	N	N	N	N	N	N	Y	N	N	N	N	N	NA	N	N	N				0.4	Y
192	Halimolobos	Halimolobos_virgata_		Slender mouse-ear-cress	N	Halimolobos_virgata_	Vascular Plants	Danielle	AB; SK	N	Y	Y	N	N	N	N	N	N	N	N	N	N	N	N	N	Habitat loss; recreational activities	Y	N	N	N	Y	N	N	N	N	N	N	N	N	N	NA	N	N	N					Y
192	Halimolobos	Halimolobos_virgata_		Slender mouse-ear-cress	N	Halimolobos_virgata_	Vascular Plants	Danielle	AB; SK	N	Y	Y	N	N	N	N	N	N	N	N	N	N	N	N	N	Habitat loss; recreational activities	Y	N	N	N	Y	N	N	N	N	N	N	N	N	N	NA	N	N	N					Y
261	Cephalanthera	Cephalanthera_austiniae_		Phantom Orchid	N	Cephalanthera_austiniae_	Vascular Plants	Danielle	BC	Y	N	N	N	N	N	N	N	N	N	N	N	N	N	N	N	Habitat loss	Y	N	N	N	N	N	N	N	N	N	N	NA	NA	NA	NA	N	N	N					N
261	Cephalanthera	Cephalanthera_austiniae_		Phantom Orchid	N	Cephalanthera_austiniae_	Vascular Plants	Danielle	BC	Y	N	N	N	N	N	N	N	N	N	N	N	N	N	N	N	Habitat loss	Y	N	N	N	N	N	N	N	N	N	N	NA	NA	NA	NA	N	N	N					N
243	Isoetes	Isoetes_bolanderi_		Bolander's Quillwort	N	Isoetes_bolanderi_	Vascular Plants	Danielle	AB	N	Y	N	N	N	N	N	N	N	N	N	N	N	N	N	N	Catastrophic events (small population size)	N	N	N	N	N	N	N	Y	N	N	N	N	N	N	NA	N	N	N				4	Y
243	Isoetes	Isoetes_bolanderi_		Bolander's Quillwort	N	Isoetes_bolanderi_	Vascular Plants	Danielle	AB	N	Y	N	N	N	N	N	N	N	N	N	N	N	N	N	N	Catastrophic events (small population size)	N	N	N	N	N	N	N	Y	N	N	N	N	N	N	NA	N	N	N				4	Y
249	Enemion	Enemion_biternatum_		False rue-anemone	N	Enemion_biternatum_	Vascular Plants	Danielle	ON	N	N	N	N	Y	N	N	N	N	N	N	N	N	N	N	N	Recreational trail use; invasive plants	N	N	N	N	Y	N	N	N	Y	N	N	N	N	N	NA	N	N	N					N
249	Enemion	Enemion_biternatum_		False rue-anemone	N	Enemion_biternatum_	Vascular Plants	Danielle	ON	N	N	N	N	Y	N	N	N	N	N	N	N	N	N	N	N	Recreational trail use; invasive plants	N	N	N	N	Y	N	N	N	Y	N	N	N	N	N	NA	N	N	N					N
227	Liparis	Liparis_liliifolia_		Purple Twayblade	N	Liparis_liliifolia_	Vascular Plants	Danielle	ON; QC	N	N	N	N	Y	Y	N	N	N	N	N	N	N	N	N	N	Habitat loss	Y	N	N	N	N	N	N	N	N	N	N	N	N	N	Discovery of new populations	Y	N	N				15	N
227	Liparis	Liparis_liliifolia_		Purple Twayblade	N	Liparis_liliifolia_	Vascular Plants	Danielle	ON; QC	N	N	N	N	Y	Y	N	N	N	N	N	N	N	N	N	N	Habitat loss	Y	N	N	N	N	N	N	N	N	N	N	N	N	N	Discovery of new populations	Y	N	N				15	N
227	Liparis	Liparis_liliifolia_		Purple Twayblade	N	Liparis_liliifolia_	Vascular Plants	Danielle	ON; QC	N	N	N	N	Y	Y	N	N	N	N	N	N	N	N	N	N	Habitat loss	Y	N	N	N	N	N	N	N	N	N	N	N	N	N	Discovery of new populations	Y	N	N				15	N
227	Liparis	Liparis_liliifolia_		Purple Twayblade	N	Liparis_liliifolia_	Vascular Plants	Danielle	ON; QC	N	N	N	N	Y	Y	N	N	N	N	N	N	N	N	N	N	Habitat loss	Y	N	N	N	N	N	N	N	N	N	N	N	N	N	Discovery of new populations	Y	N	N				15	N
210	Fraxinus	Fraxinus_quadrangulata_		Blue Ash	N	Fraxinus_quadrangulata_	Vascular Plants	Danielle	ON	N	N	N	N	Y	N	N	N	N	N	N	N	N	N	N	N	Habitat alteration and loss; habitat disruption	Y	N	N	N	N	N	N	N	N	N	N	N	N	N	Discovery of new populations	Y	N	N					NA
210	Fraxinus	Fraxinus_quadrangulata_		Blue Ash	N	Fraxinus_quadrangulata_	Vascular Plants	Danielle	ON	N	N	N	N	Y	N	N	N	N	N	N	N	N	N	N	N	Habitat alteration and loss; habitat disruption	Y	N	N	N	N	N	N	N	N	N	N	N	N	N	Discovery of new populations	Y	N	N					NA
212	Woodsia	Woodsia_obtusa_		Blunt-lobed Woodsia	N	Woodsia_obtusa_	Vascular Plants	Danielle	ON; QC	N	N	N	N	Y	Y	N	N	N	N	N	N	N	N	N	N	Habitat loss; invasive shrub	Y	N	N	N	N	N	N	N	Y	N	N	N	N	N	NA	N	N	N					Y
212	Woodsia	Woodsia_obtusa_		Blunt-lobed Woodsia	N	Woodsia_obtusa_	Vascular Plants	Danielle	ON; QC	N	N	N	N	Y	Y	N	N	N	N	N	N	N	N	N	N	Habitat loss; invasive shrub	Y	N	N	N	N	N	N	N	Y	N	N	N	N	N	NA	N	N	N					Y
212	Woodsia	Woodsia_obtusa_		Blunt-lobed Woodsia	N	Woodsia_obtusa_	Vascular Plants	Danielle	ON; QC	N	N	N	N	Y	Y	N	N	N	N	N	N	N	N	N	N	Habitat loss; invasive shrub	Y	N	N	N	N	N	N	N	Y	N	N	N	N	N	NA	N	N	N					Y
571	Symphyotrichum	Symphyotrichum_prenanthoides_		Crooked-stem Aster	N	Symphyotrichum_prenanthoides_	Vascular Plants	Danielle	ON	N	N	N	N	Y	N	N	N	N	N	N	N	N	N	N	N	Invasive; insect infestation; roadside maintenance	N	N	N	Y	N	N	N	N	Y	N	N	N	N	Y	Stable population status	N	N	N				3	N
571	Symphyotrichum	Symphyotrichum_prenanthoides_		Crooked-stem Aster	N	Symphyotrichum_prenanthoides_	Vascular Plants	Danielle	ON	N	N	N	N	Y	N	N	N	N	N	N	N	N	N	N	N	Invasive; insect infestation; roadside maintenance	N	N	N	Y	N	N	N	N	Y	N	N	N	N	Y	Stable population status	N	N	N				3	N
571	Symphyotrichum	Symphyotrichum_prenanthoides_		Crooked-stem Aster	N	Symphyotrichum_prenanthoides_	Vascular Plants	Danielle	ON	N	N	N	N	Y	N	N	N	N	N	N	N	N	N	N	N	Invasive; insect infestation; roadside maintenance	N	N	N	Y	N	N	N	N	Y	N	N	N	N	Y	Stable population status	N	N	N				3	N
237	Sericocarpus	Sericocarpus_rigidus_		White-top Aster	N	Sericocarpus_rigidus_	Vascular Plants	Danielle	BC	Y	N	N	N	N	N	N	N	N	N	N	N	N	N	N	N	Recreatinal activities; invasive species	N	N	N	N	Y	N	N	N	Y	N	N	N	N	N	New populations found	Y	N	N					N
237	Sericocarpus	Sericocarpus_rigidus_		White-top Aster	N	Sericocarpus_rigidus_	Vascular Plants	Danielle	BC	Y	N	N	N	N	N	N	N	N	N	N	N	N	N	N	N	Recreatinal activities; invasive species	N	N	N	N	Y	N	N	N	Y	N	N	N	N	N	New populations found	Y	N	N					N
237	Sericocarpus	Sericocarpus_rigidus_		White-top Aster	N	Sericocarpus_rigidus_	Vascular Plants	Danielle	BC	Y	N	N	N	N	N	N	N	N	N	N	N	N	N	N	N	Recreatinal activities; invasive species	N	N	N	N	Y	N	N	N	Y	N	N	N	N	N	New populations found	Y	N	N					N
235	Iris	Iris_missouriensis_		Western blue flag	N	Iris_missouriensis_	Vascular Plants	Danielle	AB	N	Y	N	N	N	N	N	N	N	N	N	N	N	N	N	N	Invasive species	N	N	N	N	N	N	N	N	Y	N	N	N	N	N	New populations found	Y	N	N				10	NA
235	Iris	Iris_missouriensis_		Western blue flag	N	Iris_missouriensis_	Vascular Plants	Danielle	AB	N	Y	N	N	N	N	N	N	N	N	N	N	N	N	N	N	Invasive species	N	N	N	N	N	N	N	N	Y	N	N	N	N	N	New populations found	Y	N	N				10	NA
235	Iris	Iris_missouriensis_		Western blue flag	N	Iris_missouriensis_	Vascular Plants	Danielle	AB	N	Y	N	N	N	N	N	N	N	N	N	N	N	N	N	N	Invasive species	N	N	N	N	N	N	N	N	Y	N	N	N	N	N	New populations found	Y	N	N				10	NA
534	Bouteloua	Bouteloua_dactyloides_		Buffalograss	N	Bouteloua_dactyloides_	Vascular Plants	Danielle	SK; MB	N	N	Y	Y	N	N	N	N	N	N	N	N	N	N	N	N	coal strip mining; invasive plants; overgrowth of plants that used to be controlled by bison and fire	N	N	N	N	N	N	N	N	Y	N	N	N	Y	Y	New populations found	Y	N	N				3	P
534	Bouteloua	Bouteloua_dactyloides_		Buffalograss	N	Bouteloua_dactyloides_	Vascular Plants	Danielle	SK; MB	N	N	Y	Y	N	N	N	N	N	N	N	N	N	N	N	N	coal strip mining; invasive plants; overgrowth of plants that used to be controlled by bison and fire	N	N	N	N	N	N	N	N	Y	N	N	N	Y	Y	New populations found	Y	N	N				3	P
534	Bouteloua	Bouteloua_dactyloides_		Buffalograss	N	Bouteloua_dactyloides_	Vascular Plants	Danielle	SK; MB	N	N	Y	Y	N	N	N	N	N	N	N	N	N	N	N	N	coal strip mining; invasive plants; overgrowth of plants that used to be controlled by bison and fire	N	N	N	N	N	N	N	N	Y	N	N	N	Y	Y	New populations found	Y	N	N				3	P
219	Lophiola	Lophiola_aurea_		Goldencrest	N	Lophiola_aurea_	Vascular Plants	Danielle	NS	N	N	N	N	N	N	N	Y	N	N	N	N	N	N	N	N	Development; habitat alteration	Y	N	N	N	N	N	N	N	N	N	N	N	N	N	New populations found	Y	N	N				4	P
219	Lophiola	Lophiola_aurea_		Goldencrest	N	Lophiola_aurea_	Vascular Plants	Danielle	NS	N	N	N	N	N	N	N	Y	N	N	N	N	N	N	N	N	Development; habitat alteration	Y	N	N	N	N	N	N	N	N	N	N	N	N	N	New populations found	Y	N	N				4	P
219	Lophiola	Lophiola_aurea_		Goldencrest	N	Lophiola_aurea_	Vascular Plants	Danielle	NS	N	N	N	N	N	N	N	Y	N	N	N	N	N	N	N	N	Development; habitat alteration	Y	N	N	N	N	N	N	N	N	N	N	N	N	N	New populations found	Y	N	N				4	P
219	Lophiola	Lophiola_aurea_		Goldencrest	N	Lophiola_aurea_	Vascular Plants	Danielle	NS	N	N	N	N	N	N	N	Y	N	N	N	N	N	N	N	N	Development; habitat alteration	Y	N	N	N	N	N	N	N	N	N	N	N	N	N	New populations found	Y	N	N				4	P
216	Epipactis	Epipactis_gigantea_		Giant helleborine	N	Epipactis_gigantea_	Vascular Plants	Danielle	BC	Y	N	N	N	N	N	N	N	N	N	N	N	N	N	N	N	Habitat loss; collectors	Y	N	N	N	Y	N	N	N	N	N	N	N	N	N	New populations found	Y	N	N					NA
216	Epipactis	Epipactis_gigantea_		Giant helleborine	N	Epipactis_gigantea_	Vascular Plants	Danielle	BC	Y	N	N	N	N	N	N	N	N	N	N	N	N	N	N	N	Habitat loss; collectors	Y	N	N	N	Y	N	N	N	N	N	N	N	N	N	New populations found	Y	N	N					NA
826	Iris	Iris_lacustris_		Dwarf lake iris	N	Iris_lacustris_	Vascular Plants	Danielle	ON	N	N	N	N	Y	N	N	N	N	N	N	N	N	N	N	N	Shoreline development; road construction; trampling; ifre suppression	Y	N	N	N	Y	N	N	N	N	N	N	N	N	Y	New populations found	Y	N	N				7	P
826	Iris	Iris_lacustris_		Dwarf lake iris	N	Iris_lacustris_	Vascular Plants	Danielle	ON	N	N	N	N	Y	N	N	N	N	N	N	N	N	N	N	N	Shoreline development; road construction; trampling; ifre suppression	Y	N	N	N	Y	N	N	N	N	N	N	N	N	Y	New populations found	Y	N	N				7	P
675	Calochortus	Calochortus_lyallii_		Lyall's mariposa lily	N	Calochortus_lyallii_	Vascular Plants	Danielle	BC	Y	N	N	N	N	N	N	N	N	N	N	N	N	N	N	N	Grazing; forest management	N	N	N	N	N	N	N	N	N	N	N	N	N	Y	Habitat protection	N	N	N				15	N
675	Calochortus	Calochortus_lyallii_		Lyall's mariposa lily	N	Calochortus_lyallii_	Vascular Plants	Danielle	BC	Y	N	N	N	N	N	N	N	N	N	N	N	N	N	N	N	Grazing; forest management	N	N	N	N	N	N	N	N	N	N	N	N	N	Y	Habitat protection	N	N	N				15	N
232	Clethra	Clethra_alnifolia_		Sweet papperbush	N	Clethra_alnifolia_	Vascular Plants	Danielle	NS	N	N	N	N	N	N	N	Y	N	N	N	N	N	N	N	N	NA	NA	NA	NA	NA	NA	NA	NA	NA	NA	NA	NA	NA	NA	NA	Hardy nature and vigorous vegetative reproduction	N	N	N					NA
232	Clethra	Clethra_alnifolia_		Sweet papperbush	N	Clethra_alnifolia_	Vascular Plants	Danielle	NS	N	N	N	N	N	N	N	Y	N	N	N	N	N	N	N	N	NA	NA	NA	NA	NA	NA	NA	NA	NA	NA	NA	NA	NA	NA	NA	Hardy nature and vigorous vegetative reproduction	N	N	N					NA
232	Clethra	Clethra_alnifolia_		Sweet papperbush	N	Clethra_alnifolia_	Vascular Plants	Danielle	NS	N	N	N	N	N	N	N	Y	N	N	N	N	N	N	N	N	NA	NA	NA	NA	NA	NA	NA	NA	NA	NA	NA	NA	NA	NA	NA	Hardy nature and vigorous vegetative reproduction	N	N	N					NA
533	Dalea	Dalea_villosa_		Hairy prairie-clover	N	Dalea_villosa_	Vascular Plants	Danielle	SK; MB	N	N	Y	Y	N	N	N	N	N	N	N	N	N	N	N	N	Habitat loss; lack of fire; invasive plants; recreational traffic; sand extraction	Y	N	N	N	Y	N	N	N	Y	N	N	N	N	Y	New populations found	Y	N	N				2	N
533	Dalea	Dalea_villosa_		Hairy prairie-clover	N	Dalea_villosa_	Vascular Plants	Danielle	SK; MB	N	N	Y	Y	N	N	N	N	N	N	N	N	N	N	N	N	Habitat loss; lack of fire; invasive plants; recreational traffic; sand extraction	Y	N	N	N	Y	N	N	N	Y	N	N	N	N	Y	New populations found	Y	N	N				2	N
533	Dalea	Dalea_villosa_		Hairy prairie-clover	N	Dalea_villosa_	Vascular Plants	Danielle	SK; MB	N	N	Y	Y	N	N	N	N	N	N	N	N	N	N	N	N	Habitat loss; lack of fire; invasive plants; recreational traffic; sand extraction	Y	N	N	N	Y	N	N	N	Y	N	N	N	N	Y	New populations found	Y	N	N				2	N
229	Lachnanthes	Lachnanthes_carolinia_		Redroot	N	Lachnanthes_carolinia_	Vascular Plants	Danielle	NS	N	N	N	N	N	N	N	Y	N	N	N	N	N	N	N	N	Habitat loss; development	Y	N	N	N	N	N	N	N	N	N	N	N	N	N	New populations found	Y	N	N				4	NA
229	Lachnanthes	Lachnanthes_carolinia_		Redroot	N	Lachnanthes_carolinia_	Vascular Plants	Danielle	NS	N	N	N	N	N	N	N	Y	N	N	N	N	N	N	N	N	Habitat loss; development	Y	N	N	N	N	N	N	N	N	N	N	N	N	N	New populations found	Y	N	N				4	NA
229	Lachnanthes	Lachnanthes_carolinia_		Redroot	N	Lachnanthes_carolinia_	Vascular Plants	Danielle	NS	N	N	N	N	N	N	N	Y	N	N	N	N	N	N	N	N	Habitat loss; development	Y	N	N	N	N	N	N	N	N	N	N	N	N	N	New populations found	Y	N	N				4	NA
245	Rosa	Rosa_setigera_		Climbing prairie rose	N	Rosa_setigera_	Vascular Plants	Danielle	ON	N	N	N	N	Y	N	N	N	N	N	N	N	N	N	N	N	Habitat loss; urban expansion; intensive agriculture	Y	N	N	N	N	N	N	N	N	N	N	N	N	Y	New populations found	Y	N	N				3	NA
245	Rosa	Rosa_setigera_		Climbing prairie rose	N	Rosa_setigera_	Vascular Plants	Danielle	ON	N	N	N	N	Y	N	N	N	N	N	N	N	N	N	N	N	Habitat loss; urban expansion; intensive agriculture	Y	N	N	N	N	N	N	N	N	N	N	N	N	Y	New populations found	Y	N	N				3	NA
245	Rosa	Rosa_setigera_		Climbing prairie rose	N	Rosa_setigera_	Vascular Plants	Danielle	ON	N	N	N	N	Y	N	N	N	N	N	N	N	N	N	N	N	Habitat loss; urban expansion; intensive agriculture	Y	N	N	N	N	N	N	N	N	N	N	N	N	Y	New populations found	Y	N	N				3	NA
633	Eleocharis	Eleocharis_tuberculosa_		Tubercled Spike-rush	N	Eleocharis_tuberculosa_	Vascular Plants	Danielle	NS	N	N	N	N	N	N	N	Y	N	N	N	N	N	N	N	N	ATV; habitat degradation; development; water quality	Y	N	N	N	Y	N	N	N	N	N	N	N	N	Y	Increased surveys	Y	N	N					Y
633	Eleocharis	Eleocharis_tuberculosa_		Tubercled Spike-rush	N	Eleocharis_tuberculosa_	Vascular Plants	Danielle	NS	N	N	N	N	N	N	N	Y	N	N	N	N	N	N	N	N	ATV; habitat degradation; development; water quality	Y	N	N	N	Y	N	N	N	N	N	N	N	N	Y	Increased surveys	Y	N	N					Y
225	Cirsium	Cirsium_pitcheri_		Pitcher's Thistle	N	Cirsium_pitcheri_	Vascular Plants	Danielle	ON	N	N	N	N	Y	N	N	N	N	N	N	N	N	N	N	N	Specialized life history; small population size; habitat impacts; ATV; invasives; spread of woody plants	Y	N	N	N	Y	N	N	Y	Y	N	N	N	Y	N	Increased surveys	Y	N	N				7	Y
225	Cirsium	Cirsium_pitcheri_		Pitcher's Thistle	N	Cirsium_pitcheri_	Vascular Plants	Danielle	ON	N	N	N	N	Y	N	N	N	N	N	N	N	N	N	N	N	Specialized life history; small population size; habitat impacts; ATV; invasives; spread of woody plants	Y	N	N	N	Y	N	N	Y	Y	N	N	N	Y	N	Increased surveys	Y	N	N				7	Y
225	Cirsium	Cirsium_pitcheri_		Pitcher's Thistle	N	Cirsium_pitcheri_	Vascular Plants	Danielle	ON	N	N	N	N	Y	N	N	N	N	N	N	N	N	N	N	N	Specialized life history; small population size; habitat impacts; ATV; invasives; spread of woody plants	Y	N	N	N	Y	N	N	Y	Y	N	N	N	Y	N	Increased surveys	Y	N	N				7	Y
225	Cirsium	Cirsium_pitcheri_		Pitcher's Thistle	N	Cirsium_pitcheri_	Vascular Plants	Danielle	ON	N	N	N	N	Y	N	N	N	N	N	N	N	N	N	N	N	Specialized life history; small population size; habitat impacts; ATV; invasives; spread of woody plants	Y	N	N	N	Y	N	N	Y	Y	N	N	N	Y	N	Increased surveys	Y	N	N				7	Y
676	Corydalis	Corydalis_scouleri_		Scouler's Corydalis	N	Corydalis_scouleri_	Vascular Plants	Danielle	BC	Y	N	N	N	N	N	N	N	N	N	N	N	N	N	N	N	NA	NA	NA	NA	NA	NA	NA	NA	NA	NA	NA	NA	NA	NA	NA	More population locations documented	Y	N	N					NA
676	Corydalis	Corydalis_scouleri_		Scouler's Corydalis	N	Corydalis_scouleri_	Vascular Plants	Danielle	BC	Y	N	N	N	N	N	N	N	N	N	N	N	N	N	N	N	NA	NA	NA	NA	NA	NA	NA	NA	NA	NA	NA	NA	NA	NA	NA	More population locations documented	Y	N	N					NA
NA	Salix	Salix_tyrrellii_		Tyrell's Willow	N	Salix_tyrrellii_	Vascular Plants	Danielle	NWT; NU; SK	N	N	Y	N	N	N	N	N	N	N	N	Y	Y	N	N	N	NA	NA	NA	NA	NA	NA	NA	NA	NA	NA	NA	NA	NA	NA	NA	More population locations documented	Y	N	N					NA
NA	Salix	Salix_tyrrellii_		Tyrell's Willow	N	Salix_tyrrellii_	Vascular Plants	Danielle	NWT; NU; SK	N	N	Y	N	N	N	N	N	N	N	N	Y	Y	N	N	N	NA	NA	NA	NA	NA	NA	NA	NA	NA	NA	NA	NA	NA	NA	NA	More population locations documented	Y	N	N					NA
127	Hypogymnia	Hypogymnia heterophylla		Seaside bone lichen	N	Hypogymnia heterophylla	Mosses & Lichens	Danielle	BC	Y	N	N	N	N	N	N	N	N	N	N	N	N	N	N	N	Severe winter storms; climate change	N	N	N	N	N	N	N	N	N	Y	Y	N	N	N	NA	N	N	N				12.5	N
127	Hypogymnia	Hypogymnia heterophylla		Seaside bone lichen	N	Hypogymnia heterophylla	Mosses & Lichens	Danielle	BC	Y	N	N	N	N	N	N	N	N	N	N	N	N	N	N	N	Severe winter storms; climate change	N	N	N	N	N	N	N	N	N	Y	Y	N	N	N	NA	N	N	N				12.5	N
930	Pseudevernia	Pseudevernia cladonia		Ghost antler lichen	N	Pseudevernia cladonia	Mosses & Lichens	Danielle	QC; NB; NS	N	N	N	N	N	Y	Y	Y	N	N	N	N	N	N	N	N	Climate change; anthropogenic threats	N	N	N	N	N	N	N	N	N	Y	N	N	N	Y	New locations discovered	Y	N	N					NA
930	Pseudevernia	Pseudevernia cladonia		Ghost antler lichen	N	Pseudevernia cladonia	Mosses & Lichens	Danielle	QC; NB; NS	N	N	N	N	N	Y	Y	Y	N	N	N	N	N	N	N	N	Climate change; anthropogenic threats	N	N	N	N	N	N	N	N	N	Y	N	N	N	Y	New locations discovered	Y	N	N					NA
159	Phoca	Phoca_vituli_mellonae_	Lac des Loup Marins	Harbour seal	Y	Phoca_vituli_melloe_ Lac des Loup Marins	Mammals (Marine)	Cam	QC	N	N	N	N	N	Y	N	N	N	N	N	N	N	N	N	N	Hunting; hydroelectric development	N	N	N	N	N	Y	N	N	N	N	N	N	N	Y	NA	N	N	N				9	NA
159	Phoca	Phoca_vituli_mellonae_	Lac des Loup Marins	Harbour seal	Y	Phoca_vituli_melloe_ Lac des Loup Marins	Mammals (Marine)	Cam	QC	N	N	N	N	N	Y	N	N	N	N	N	N	N	N	N	N	Hunting; hydroelectric development	N	N	N	N	N	Y	N	N	N	N	N	N	N	Y	NA	N	N	N				9	NA
146	Delphinapterus	Delphinapterus_leucas__	Eastern Hudson Bay	Beluga whale	Y	Delphinapterus_leucas__ Eastern Hudson Bay	Mammals (Marine)	Cam	NU; QC; ArO; AO	N	N	N	N	N	Y	N	N	N	N	N	N	Y	Y	N	Y	Overhunting; hydroelectric development; boat traffic	N	N	N	N	Y	Y	N	N	N	N	N	N	N	Y	NA	N	N	N				14	NA
146	Delphinapterus	Delphinapterus_leucas__	Eastern Hudson Bay	Beluga whale	Y	Delphinapterus_leucas__ Eastern Hudson Bay	Mammals (Marine)	Cam	NU; QC; ArO; AO	N	N	N	N	N	Y	N	N	N	N	N	N	Y	Y	N	Y	Overhunting; hydroelectric development; boat traffic	N	N	N	N	Y	Y	N	N	N	N	N	N	N	Y	NA	N	N	N				14	NA
102	Delphinapterus	Delphinapterus_leucas__	St Lawrence Estuary	Beluga whale	Y	Delphinapterus_leucas__ St Lawrence Estuary	Mammals (Marine)	Cam	QC; AO	N	N	N	N	N	Y	N	N	N	N	N	N	N	Y	N	N	Contaminants; boat traffic; habitat loss	Y	N	Y	N	Y	N	N	N	N	N	N	N	N	Y	Hunting reduced 1979	N	N	N				14	P
102	Delphinapterus	Delphinapterus_leucas__	St Lawrence Estuary	Beluga whale	Y	Delphinapterus_leucas__ St Lawrence Estuary	Mammals (Marine)	Cam	QC; AO	N	N	N	N	N	Y	N	N	N	N	N	N	N	Y	N	N	Contaminants; boat traffic; habitat loss	Y	N	Y	N	Y	N	N	N	N	N	N	N	N	Y	Hunting reduced 1979	N	N	N				14	P
102	Delphinapterus	Delphinapterus_leucas__	St Lawrence Estuary	Beluga whale	Y	Delphinapterus_leucas__ St Lawrence Estuary	Mammals (Marine)	Cam	QC; AO	N	N	N	N	N	Y	N	N	N	N	N	N	N	Y	N	N	Contaminants; boat traffic; habitat loss	Y	N	Y	N	Y	N	N	N	N	N	N	N	N	Y	Hunting reduced 1979	N	N	N				14	P
606	Orcinus	Orcinus_orca_	Northeast Pacific Offshore	Killer whale	Y	Orcinus_orca_ Northeast Pacific Offshore	Mammals (Marine)	Cam	BC	Y	N	N	N	N	N	N	N	N	N	N	N	N	N	N	N	Contaminants; acoustic disturbance; boat traffic	N	N	Y	N	Y	N	N	N	N	N	N	N	N	Y	NA	N	Y	N				27.5	N
606	Orcinus	Orcinus_orca_	Northeast Pacific Offshore	Killer whale	Y	Orcinus_orca_ Northeast Pacific Offshore	Mammals (Marine)	Cam	BC	Y	N	N	N	N	N	N	N	N	N	N	N	N	N	N	N	Contaminants; acoustic disturbance; boat traffic	N	N	Y	N	Y	N	N	N	N	N	N	N	N	Y	NA	N	Y	N				27.5	N
606	Orcinus	Orcinus_orca_	Northeast Pacific Offshore	Killer whale	Y	Orcinus_orca_ Northeast Pacific Offshore	Mammals (Marine)	Cam	BC	Y	N	N	N	N	N	N	N	N	N	N	N	N	N	N	N	Contaminants; acoustic disturbance; boat traffic	N	N	Y	N	Y	N	N	N	N	N	N	N	N	Y	NA	N	Y	N				27.5	N
306	Monodon	Monodon_monoceros_		Narwhal	N	Monodon_monoceros_	Mammals (Marine)	Cam	ArO	N	N	N	N	N	N	N	N	N	N	N	N	N	N	N	Y	Hunting	N	N	N	N	N	Y	N	N	N	Y	N	N	N	N	NA	N	N	N				15	NA
306	Monodon	Monodon_monoceros_		Narwhal	N	Monodon_monoceros_	Mammals (Marine)	Cam	ArO	N	N	N	N	N	N	N	N	N	N	N	N	N	N	N	Y	Hunting	N	N	N	N	N	Y	N	N	N	Y	N	N	N	N	NA	N	N	N				15	NA
306	Monodon	Monodon_monoceros_		Narwhal	N	Monodon_monoceros_	Mammals (Marine)	Cam	ArO	N	N	N	N	N	N	N	N	N	N	N	N	N	N	N	Y	Hunting	N	N	N	N	N	Y	N	N	N	Y	N	N	N	N	NA	N	N	N				15	NA
149	Enhydra	Enhydra_lutris_		Sea otter	N	Enhydra_lutris_	Mammals (Marine)	Cam	BC; PO	Y	N	N	N	N	N	N	N	N	N	N	N	N	N	Y	N	Oil spills	N	N	Y	N	N	N	N	N	N	N	N	N	N	N	Protection	N	N	N				8	NA
149	Enhydra	Enhydra_lutris_		Sea otter	N	Enhydra_lutris_	Mammals (Marine)	Cam	BC; PO	Y	N	N	N	N	N	N	N	N	N	N	N	N	N	Y	N	Oil spills	N	N	Y	N	N	N	N	N	N	N	N	N	N	N	Protection	N	N	N				8	NA
149	Enhydra	Enhydra_lutris_		Sea otter	N	Enhydra_lutris_	Mammals (Marine)	Cam	BC; PO	Y	N	N	N	N	N	N	N	N	N	N	N	N	N	Y	N	Oil spills	N	N	Y	N	N	N	N	N	N	N	N	N	N	N	Protection	N	N	N				8	NA
149	Enhydra	Enhydra_lutris_		Sea otter	N	Enhydra_lutris_	Mammals (Marine)	Cam	BC; PO	Y	N	N	N	N	N	N	N	N	N	N	N	N	N	Y	N	Oil spills	N	N	Y	N	N	N	N	N	N	N	N	N	N	N	Protection	N	N	N				8	NA
149	Enhydra	Enhydra_lutris_		Sea otter	N	Enhydra_lutris_	Mammals (Marine)	Cam	BC; PO	Y	N	N	N	N	N	N	N	N	N	N	N	N	N	Y	N	Oil spills	N	N	Y	N	N	N	N	N	N	N	N	N	N	N	Protection	N	N	N				8	NA
356	Eschrichtius	Eschrichtius_robustus	Eastern North Pacific	Grey Whale	Y	Eschrichtius_robustus Eastern North Pacific	Mammals (Marine)	Cam	PO; ArO	N	N	N	N	N	N	N	N	N	N	N	N	N	N	Y	Y	Bycatch; boat traffic; acoustic disturbance; hunting	N	N	N	N	Y	Y	Y	N	N	N	N	N	N	Y	Harvesting Ban by IWC and CITES	N	N	N				22	NA
356	Eschrichtius	Eschrichtius_robustus	Eastern North Pacific	Grey Whale	Y	Eschrichtius_robustus Eastern North Pacific	Mammals (Marine)	Cam	PO; ArO	N	N	N	N	N	N	N	N	N	N	N	N	N	N	Y	Y	Bycatch; boat traffic; acoustic disturbance; hunting	N	N	N	N	Y	Y	Y	N	N	N	N	N	N	Y	Harvesting Ban by IWC and CITES	N	N	N				22	NA
359	Hyperoodon	Hyperoodon_ampullatus	Davis Strait	Northern Bottlenose Whale	Y	Hyperoodon_ampullatus Davis Strait	Mammals (Marine)	Cam	AO	N	N	N	N	N	N	N	N	N	N	N	N	N	Y	N	N	Bycatch; acoustic disturbance; contaminants	N	N	Y	N	N	N	Y	N	N	N	N	N	N	Y	Harvesting Ban by IWC and CITES	N	Y	N				15.5	NA
359	Hyperoodon	Hyperoodon_ampullatus	Davis Strait	Northern Bottlenose Whale	Y	Hyperoodon_ampullatus Davis Strait	Mammals (Marine)	Cam	AO	N	N	N	N	N	N	N	N	N	N	N	N	N	Y	N	N	Bycatch; acoustic disturbance; contaminants	N	N	Y	N	N	N	Y	N	N	N	N	N	N	Y	Harvesting Ban by IWC and CITES	N	Y	N				15.5	NA
359	Hyperoodon	Hyperoodon_ampullatus	Davis Strait	Northern Bottlenose Whale	Y	Hyperoodon_ampullatus Davis Strait	Mammals (Marine)	Cam	AO	N	N	N	N	N	N	N	N	N	N	N	N	N	Y	N	N	Bycatch; acoustic disturbance; contaminants	N	N	Y	N	N	N	Y	N	N	N	N	N	N	Y	Harvesting Ban by IWC and CITES	N	Y	N				15.5	NA
148	Megaptera	Megaptera_novaeangliae	North Pacific	Humpback Whale	Y	Megaptera_novaeangliae North Pacific	Mammals (Marine)	Cam	PO	N	N	N	N	N	N	N	N	N	N	N	N	N	N	Y	N	Acoustic disturbance; habitat loss; bycatch; boat traffic	Y	N	N	N	Y	N	Y	N	N	N	N	N	N	Y	Harvesting Ban by IWC and CITES	N	Y	N				21.5	Y
148	Megaptera	Megaptera_novaeangliae	North Pacific	Humpback Whale	Y	Megaptera_novaeangliae North Pacific	Mammals (Marine)	Cam	PO	N	N	N	N	N	N	N	N	N	N	N	N	N	N	Y	N	Acoustic disturbance; habitat loss; bycatch; boat traffic	Y	N	N	N	Y	N	Y	N	N	N	N	N	N	Y	Harvesting Ban by IWC and CITES	N	Y	N				21.5	Y
148	Megaptera	Megaptera_novaeangliae	North Pacific	Humpback Whale	Y	Megaptera_novaeangliae North Pacific	Mammals (Marine)	Cam	PO	N	N	N	N	N	N	N	N	N	N	N	N	N	N	Y	N	Acoustic disturbance; habitat loss; bycatch; boat traffic	Y	N	N	N	Y	N	Y	N	N	N	N	N	N	Y	Harvesting Ban by IWC and CITES	N	Y	N				21.5	Y
148	Megaptera	Megaptera_novaeangliae	North Pacific	Humpback Whale	Y	Megaptera_novaeangliae North Pacific	Mammals (Marine)	Cam	PO	N	N	N	N	N	N	N	N	N	N	N	N	N	N	Y	N	Acoustic disturbance; habitat loss; bycatch; boat traffic	Y	N	N	N	Y	N	Y	N	N	N	N	N	N	Y	Harvesting Ban by IWC and CITES	N	Y	N				21.5	Y
620	Megaptera	Megaptera_novaeangliae	Western North Atlantic	Humpback Whale	Y	Megaptera_novaeangliae Western North Atlantic	Mammals (Marine)	Cam	ArO; AO	N	N	N	N	N	N	N	N	N	N	N	N	N	Y	N	Y	Bycatch; habitat loss; overexploitation	Y	N	N	N	N	Y	Y	N	N	N	N	N	N	N	Harvesting Ban by IWC and CITES	N	Y	N				21.5	NA
620	Megaptera	Megaptera_novaeangliae	Western North Atlantic	Humpback Whale	Y	Megaptera_novaeangliae Western North Atlantic	Mammals (Marine)	Cam	ArO; AO	N	N	N	N	N	N	N	N	N	N	N	N	N	Y	N	Y	Bycatch; habitat loss; overexploitation	Y	N	N	N	N	Y	Y	N	N	N	N	N	N	N	Harvesting Ban by IWC and CITES	N	Y	N				21.5	NA
620	Megaptera	Megaptera_novaeangliae	Western North Atlantic	Humpback Whale	Y	Megaptera_novaeangliae Western North Atlantic	Mammals (Marine)	Cam	ArO; AO	N	N	N	N	N	N	N	N	N	N	N	N	N	Y	N	Y	Bycatch; habitat loss; overexploitation	Y	N	N	N	N	Y	Y	N	N	N	N	N	N	N	Harvesting Ban by IWC and CITES	N	Y	N				21.5	NA
144	Rangifer	Rangifer tarandus caribou	Atlantic-Gasp_sie population	Caribou; Woodland;	Y	Rangifer tarandus caribou Atlantic-Gasp_sie population	Mammals (Terrestrial)	Danielle	QC	N	N	N	N	N	Y	N	N	N	N	N	N	N	N	N	N	Predation; Habitat Loss	Y	N	N	N	N	N	N	N	N	N	N	N	Y	N	NA	N	N	N				6.7	Y
144	Rangifer	Rangifer tarandus caribou	Atlantic-Gasp_sie population	Caribou; Woodland;	Y	Rangifer tarandus caribou Atlantic-Gasp_sie population	Mammals (Terrestrial)	Danielle	QC	N	N	N	N	N	Y	N	N	N	N	N	N	N	N	N	N	Predation; Habitat Loss	Y	N	N	N	N	N	N	N	N	N	N	N	Y	N	NA	N	N	N				6.7	Y
144	Rangifer	Rangifer tarandus caribou	Atlantic-Gasp_sie population	Caribou; Woodland;	Y	Rangifer tarandus caribou Atlantic-Gasp_sie population	Mammals (Terrestrial)	Danielle	QC	N	N	N	N	N	Y	N	N	N	N	N	N	N	N	N	N	Predation; Habitat Loss	Y	N	N	N	N	N	N	N	N	N	N	N	Y	N	NA	N	N	N				6.7	Y
636	Rangifer	Rangifer tarandus caribou	Boreal population	Caribou; Woodland	Y	Rangifer tarandus caribou Boreal population	Mammals (Terrestrial)	Danielle	NWT; BC; YT; AB; SK; MB; ON; QC; NL	Y	Y	Y	Y	Y	Y	N	N	N	Y	Y	Y	N	N	N	N	Predation; Habitat Loss	Y	N	N	N	N	N	N	N	N	N	N	N	Y	N	NA	N	Y	N				6.7	Y
636	Rangifer	Rangifer tarandus caribou	Boreal population	Caribou; Woodland	Y	Rangifer tarandus caribou Boreal population	Mammals (Terrestrial)	Danielle	NWT; BC; YT; AB; SK; MB; ON; QC; NL	Y	Y	Y	Y	Y	Y	N	N	N	Y	Y	Y	N	N	N	N	Predation; Habitat Loss	Y	N	N	N	N	N	N	N	N	N	N	N	Y	N	NA	N	Y	N				6.7	Y
638	Rangifer	Rangifer tarandus caribou	Southern Mountain population	Caribou; Woodland	Y	Rangifer tarandus caribou Southern Mountain population	Mammals (Terrestrial)	Danielle	BC; AB	Y	Y	N	N	N	N	N	N	N	N	N	N	N	N	N	N	Habitat loss; habitat degradation; harassment; predation	Y	N	N	N	N	N	N	N	N	N	N	N	Y	Y	NA	N	Y	N				6.7	N
638	Rangifer	Rangifer tarandus caribou	Southern Mountain population	Caribou; Woodland	Y	Rangifer tarandus caribou Southern Mountain population	Mammals (Terrestrial)	Danielle	BC; AB	Y	Y	N	N	N	N	N	N	N	N	N	N	N	N	N	N	Habitat loss; habitat degradation; harassment; predation	Y	N	N	N	N	N	N	N	N	N	N	N	Y	Y	NA	N	Y	N				6.7	N
NA	Rangifer	Rangifer tarandus caribou	Newfoundland population	Caribou; Woodland	Y	Rangifer tarandus caribou Newfoundland population	Mammals (Terrestrial)	Danielle	NL	N	N	N	N	N	N	N	N	N	Y	N	N	N	N	N	N	Coyotes (predation)	N	N	N	N	N	N	N	N	N	N	N	N	NY	N	NA	N	N	N				6.7	NA
NA	Rangifer	Rangifer tarandus caribou	Newfoundland population	Caribou; Woodland	Y	Rangifer tarandus caribou Newfoundland population	Mammals (Terrestrial)	Danielle	NL	N	N	N	N	N	N	N	N	N	Y	N	N	N	N	N	N	Coyotes (predation)	N	N	N	N	N	N	N	N	N	N	N	N	NY	N	NA	N	N	N				6.7	NA
NA	Rangifer	Rangifer tarandus caribou	Newfoundland population	Caribou; Woodland	Y	Rangifer tarandus caribou Newfoundland population	Mammals (Terrestrial)	Danielle	NL	N	N	N	N	N	N	N	N	N	Y	N	N	N	N	N	N	Coyotes (predation)	N	N	N	N	N	N	N	N	N	N	N	N	NY	N	NA	N	N	N				6.7	NA
NA	Rangifer	__Rangifer_tarandus_dawsoni_		Caribou_dawsoni_subspecies _	N	__Rangifer_tarandus_dawsoni_	Mammals (Terrestrial)	Danielle	BC	Y	N	N	N	N	N	N	N	N	N	N	N	N	N	N	N	NA	NA	NA	NA	NA	NA	NA	NA	NA	NA	NA	NA	NA	NA	NA	NA	N	N	N					NA
NA	Rangifer	__Rangifer_tarandus_dawsoni_		Caribou_dawsoni_subspecies _	N	__Rangifer_tarandus_dawsoni_	Mammals (Terrestrial)	Danielle	BC	Y	N	N	N	N	N	N	N	N	N	N	N	N	N	N	N	NA	NA	NA	NA	NA	NA	NA	NA	NA	NA	NA	NA	NA	NA	NA	NA	N	N	N					NA
138	Mustela	__Mustela_nigripes_		Ferret; Black-footed _	N	__Mustela_nigripes_	Mammals (Terrestrial)	Danielle	AB; SK	N	Y	Y	N	N	N	N	N	N	N	N	N	N	N	N	N	NA	NA	NA	NA	NA	NA	NA	NA	NA	NA	NA	NA	NA	NA	NA	NA	N	N	N					Y
138	Mustela	__Mustela_nigripes_		Ferret; Black-footed _	N	__Mustela_nigripes_	Mammals (Terrestrial)	Danielle	AB; SK	N	Y	Y	N	N	N	N	N	N	N	N	N	N	N	N	N	NA	NA	NA	NA	NA	NA	NA	NA	NA	NA	NA	NA	NA	NA	NA	NA	N	N	N					Y
138	Mustela	__Mustela_nigripes_		Ferret; Black-footed _	N	__Mustela_nigripes_	Mammals (Terrestrial)	Danielle	AB; SK	N	Y	Y	N	N	N	N	N	N	N	N	N	N	N	N	N	NA	NA	NA	NA	NA	NA	NA	NA	NA	NA	NA	NA	NA	NA	NA	NA	N	N	N					Y
1174	Perimyotis	__Perimyotis_subflavus_		Bat; Tri-colored _	N	__Perimyotis_subflavus_	Mammals (Terrestrial)	Danielle	ON; QC; NB; NS	N	N	N	N	Y	Y	Y	Y	N	N	N	N	N	N	N	N	Fungal disease	N	N	N	Y	N	N	N	N	N	N	N	N	N	N	NA	N	N	N					NA
1174	Perimyotis	__Perimyotis_subflavus_		Bat; Tri-colored _	N	__Perimyotis_subflavus_	Mammals (Terrestrial)	Danielle	ON; QC; NB; NS	N	N	N	N	Y	Y	Y	Y	N	N	N	N	N	N	N	N	Fungal disease	N	N	N	Y	N	N	N	N	N	N	N	N	N	N	NA	N	N	N					NA
136	Marmota	__Marmota_vancouverensis_		Marmot; Vancouver Island _	N	__Marmota_vancouverensis_	Mammals (Terrestrial)	Danielle	BC	Y	N	N	N	N	N	N	N	N	N	N	N	N	N	N	N	Small population; inbreeding; climate change	N	N	N	N	N	N	N	Y	N	Y	N	N	N	N	NA	N	N	N				5.28	N
136	Marmota	__Marmota_vancouverensis_		Marmot; Vancouver Island _	N	__Marmota_vancouverensis_	Mammals (Terrestrial)	Danielle	BC	Y	N	N	N	N	N	N	N	N	N	N	N	N	N	N	N	Small population; inbreeding; climate change	N	N	N	N	N	N	N	Y	N	Y	N	N	N	N	NA	N	N	N				5.28	N
136	Marmota	__Marmota_vancouverensis_		Marmot; Vancouver Island _	N	__Marmota_vancouverensis_	Mammals (Terrestrial)	Danielle	BC	Y	N	N	N	N	N	N	N	N	N	N	N	N	N	N	N	Small population; inbreeding; climate change	N	N	N	N	N	N	N	Y	N	Y	N	N	N	N	NA	N	N	N				5.28	N
136	Marmota	__Marmota_vancouverensis_		Marmot; Vancouver Island _	N	__Marmota_vancouverensis_	Mammals (Terrestrial)	Danielle	BC	Y	N	N	N	N	N	N	N	N	N	N	N	N	N	N	N	Small population; inbreeding; climate change	N	N	N	N	N	N	N	Y	N	Y	N	N	N	N	NA	N	N	N				5.28	N
1173	Myotis	__Myotis_lucifugus_		Myotis; Little Brown _	N	__Myotis_lucifugus_	Mammals (Terrestrial)	Danielle	YT; NT; BC; AB; SK; MB; ON; QC; NB; PE; NS; NL	Y	Y	Y	Y	Y	Y	Y	Y	Y	Y	Y	Y	N	N	N	N	Fungal disease	N	N	N	Y	N	N	N	N	N	N	N	N	N	N	NA	N	N	N					NA
1173	Myotis	__Myotis_lucifugus_		Myotis; Little Brown _	N	__Myotis_lucifugus_	Mammals (Terrestrial)	Danielle	YT; NT; BC; AB; SK; MB; ON; QC; NB; PE; NS; NL	Y	Y	Y	Y	Y	Y	Y	Y	Y	Y	Y	Y	N	N	N	N	Fungal disease	N	N	N	Y	N	N	N	N	N	N	N	N	N	N	NA	N	N	N					NA
1175	Myotis	__Myotis_septentrionalis_		Myotis; Northern _	N	__Myotis_septentrionalis_	Mammals (Terrestrial)	Danielle	YT; NT; BC; AB; SK; MB; ON; QC; NB; PE; NS; NL	Y	Y	Y	Y	Y	Y	Y	Y	Y	Y	Y	Y	N	N	N	N	Fungal disease	N	N	N	Y	N	N	N	N	N	N	N	N	N	N	NA	N	N	N					NA
1175	Myotis	__Myotis_septentrionalis_		Myotis; Northern _	N	__Myotis_septentrionalis_	Mammals (Terrestrial)	Danielle	YT; NT; BC; AB; SK; MB; ON; QC; NB; PE; NS; NL	Y	Y	Y	Y	Y	Y	Y	Y	Y	Y	Y	Y	N	N	N	N	Fungal disease	N	N	N	Y	N	N	N	N	N	N	N	N	N	N	NA	N	N	N					NA
137	Gulo	__Gulo_gulo__	_ Eastern population_	Wolverine _	Y	__Gulo_gulo__ _ Eastern population_	Mammals (Terrestrial)	Danielle	QC; NL	N	N	N	N	N	Y	N	N	N	Y	N	N	N	N	N	N	Small population	N	N	N	N	N	N	N	Y	N	N	N	N	N	N	NA	N	Y	N				4	N
137	Gulo	__Gulo_gulo__	_ Eastern population_	Wolverine _	Y	__Gulo_gulo__ _ Eastern population_	Mammals (Terrestrial)	Danielle	QC; NL	N	N	N	N	N	Y	N	N	N	Y	N	N	N	N	N	N	Small population	N	N	N	N	N	N	N	Y	N	N	N	N	N	N	NA	N	Y	N				4	N
137	Gulo	__Gulo_gulo__	_ Eastern population_	Wolverine _	Y	__Gulo_gulo__ _ Eastern population_	Mammals (Terrestrial)	Danielle	QC; NL	N	N	N	N	N	Y	N	N	N	Y	N	N	N	N	N	N	Small population	N	N	N	N	N	N	N	Y	N	N	N	N	N	N	NA	N	Y	N				4	N
165	Antrozous	__Antrozous_pallidus_		Bat; Pallid _	N	__Antrozous_pallidus_	Mammals (Terrestrial)	Danielle	BC	Y	N	N	N	N	N	N	N	N	N	N	N	N	N	N	N	Small population; habitat decline	Y	N	N	N	N	N	N	Y	N	N	N	N	N	N	NA	N	N	N				2	N
165	Antrozous	__Antrozous_pallidus_		Bat; Pallid _	N	__Antrozous_pallidus_	Mammals (Terrestrial)	Danielle	BC	Y	N	N	N	N	N	N	N	N	N	N	N	N	N	N	N	Small population; habitat decline	Y	N	N	N	N	N	N	Y	N	N	N	N	N	N	NA	N	N	N				2	N
165	Antrozous	__Antrozous_pallidus_		Bat; Pallid _	N	__Antrozous_pallidus_	Mammals (Terrestrial)	Danielle	BC	Y	N	N	N	N	N	N	N	N	N	N	N	N	N	N	N	Small population; habitat decline	Y	N	N	N	N	N	N	Y	N	N	N	N	N	N	NA	N	N	N				2	N
805	Bison	__Bison_bison_bison_		Bison; Plains _	N	__Bison_bison_bison_	Mammals (Terrestrial)	Danielle	BC; AB; SK; MB	Y	Y	Y	Y	N	N	N	N	N	N	N	N	N	N	N	N	Small population size; disease outbreaks; extreme weather; habitat loss; habitat fragmentation	Y	Y	N	N	N	N	N	Y	N	N	Y	N	N	Y	NA	N	N	N				9	NA
805	Bison	__Bison_bison_bison_		Bison; Plains _	N	__Bison_bison_bison_	Mammals (Terrestrial)	Danielle	BC; AB; SK; MB	Y	Y	Y	Y	N	N	N	N	N	N	N	N	N	N	N	N	Small population size; disease outbreaks; extreme weather; habitat loss; habitat fragmentation	Y	Y	N	N	N	N	N	Y	N	N	Y	N	N	Y	NA	N	N	N				9	NA
170	Euderma	__Euderma_maculatum_		Bat; Spotted _	N	__Euderma_maculatum_	Mammals (Terrestrial)	Danielle	BC	Y	N	N	N	N	N	N	N	N	N	N	N	N	N	N	N	Small population size; pesticides; habitat loss; disturbance by climbers	Y	N	Y	N	Y	N	N	Y	N	N	N	N	N	Y	NA	N	N	N					NA
170	Euderma	__Euderma_maculatum_		Bat; Spotted _	N	__Euderma_maculatum_	Mammals (Terrestrial)	Danielle	BC	Y	N	N	N	N	N	N	N	N	N	N	N	N	N	N	N	Small population size; pesticides; habitat loss; disturbance by climbers	Y	N	Y	N	Y	N	N	Y	N	N	N	N	N	Y	NA	N	N	N					NA
167	Ursus	__Ursus_maritimus_		Bear; Polar _	N	__Ursus_maritimus_	Mammals (Terrestrial)	Danielle	YT; NT; NU; MB; ON; QC; NL; AO	N	N	N	Y	Y	Y	N	N	N	Y	Y	Y	Y	N	N	Y	Overharvest; climate change	N	N	N	N	N	Y	N	N	N	Y	N	N	N	N	NA	N	N	N				12.5	NA
167	Ursus	__Ursus_maritimus_		Bear; Polar _	N	__Ursus_maritimus_	Mammals (Terrestrial)	Danielle	YT; NT; NU; MB; ON; QC; NL; AO	N	N	N	Y	Y	Y	N	N	N	Y	Y	Y	Y	N	N	Y	Overharvest; climate change	N	N	N	N	N	Y	N	N	N	Y	N	N	N	N	NA	N	N	N				12.5	NA
167	Ursus	__Ursus_maritimus_		Bear; Polar _	N	__Ursus_maritimus_	Mammals (Terrestrial)	Danielle	YT; NT; NU; MB; ON; QC; NL; AO	N	N	N	Y	Y	Y	N	N	N	Y	Y	Y	Y	N	N	Y	Overharvest; climate change	N	N	N	N	N	Y	N	N	N	Y	N	N	N	N	NA	N	N	N				12.5	NA
167	Ursus	__Ursus_maritimus_		Bear; Polar _	N	__Ursus_maritimus_	Mammals (Terrestrial)	Danielle	YT; NT; NU; MB; ON; QC; NL; AO	N	N	N	Y	Y	Y	N	N	N	Y	Y	Y	Y	N	N	Y	Overharvest; climate change	N	N	N	N	N	Y	N	N	N	Y	N	N	N	N	NA	N	N	N				12.5	NA
167	Ursus	__Ursus_maritimus_		Bear; Polar _	N	__Ursus_maritimus_	Mammals (Terrestrial)	Danielle	YT; NT; NU; MB; ON; QC; NL; AO	N	N	N	Y	Y	Y	N	N	N	Y	Y	Y	Y	N	N	Y	Overharvest; climate change	N	N	N	N	N	Y	N	N	N	Y	N	N	N	N	NA	N	N	N				12.5	NA
333	Aplodontia	__Aplodontia_rufa_		Beaver; Mountain _	N	__Aplodontia_rufa_	Mammals (Terrestrial)	Danielle	BC	Y	N	N	N	N	N	N	N	N	N	N	N	N	N	N	N	Habitat loss; habitat degradation; climate change	Y	N	N	N	N	N	N	N	N	Y	N	N	N	N	NA	N	N	N				4	NA
333	Aplodontia	__Aplodontia_rufa_		Beaver; Mountain _	N	__Aplodontia_rufa_	Mammals (Terrestrial)	Danielle	BC	Y	N	N	N	N	N	N	N	N	N	N	N	N	N	N	N	Habitat loss; habitat degradation; climate change	Y	N	N	N	N	N	N	N	N	Y	N	N	N	N	NA	N	N	N				4	NA
333	Aplodontia	__Aplodontia_rufa_		Beaver; Mountain _	N	__Aplodontia_rufa_	Mammals (Terrestrial)	Danielle	BC	Y	N	N	N	N	N	N	N	N	N	N	N	N	N	N	N	Habitat loss; habitat degradation; climate change	Y	N	N	N	N	N	N	N	N	Y	N	N	N	N	NA	N	N	N				4	NA
333	Aplodontia	__Aplodontia_rufa_		Beaver; Mountain _	N	__Aplodontia_rufa_	Mammals (Terrestrial)	Danielle	BC	Y	N	N	N	N	N	N	N	N	N	N	N	N	N	N	N	Habitat loss; habitat degradation; climate change	Y	N	N	N	N	N	N	N	N	Y	N	N	N	N	NA	N	N	N				4	NA
163	Sylvilagus	__Sylvilagus_nuttallii_nuttallii_		Cottontail_nuttallii_subspecies; Nuttall's _	N	__Sylvilagus_nuttallii_nuttallii_	Mammals (Terrestrial)	Danielle	BC	Y	N	N	N	N	N	N	N	N	N	N	N	N	N	N	N	Habitat fragmentation; Habitat loss	Y	Y	N	N	N	N	N	N	N	N	N	N	N	N	NA	N	N	N				1	NA
163	Sylvilagus	__Sylvilagus_nuttallii_nuttallii_		Cottontail_nuttallii_subspecies; Nuttall's _	N	__Sylvilagus_nuttallii_nuttallii_	Mammals (Terrestrial)	Danielle	BC	Y	N	N	N	N	N	N	N	N	N	N	N	N	N	N	N	Habitat fragmentation; Habitat loss	Y	Y	N	N	N	N	N	N	N	N	N	N	N	N	NA	N	N	N				1	NA
153	Scalopus	__Scalopus_aquaticus_		Mole; Eastern _	N	__Scalopus_aquaticus_	Mammals (Terrestrial)	Danielle	ON	N	N	N	N	Y	N	N	N	N	N	N	N	N	N	N	N	Restricted and Fragmented distribution; unknown	N	N	N	N	N	N	N	Y	N	N	N	N	N	N	NA	N	N	N				1.5	NA
153	Scalopus	__Scalopus_aquaticus_		Mole; Eastern _	N	__Scalopus_aquaticus_	Mammals (Terrestrial)	Danielle	ON	N	N	N	N	Y	N	N	N	N	N	N	N	N	N	N	N	Restricted and Fragmented distribution; unknown	N	N	N	N	N	N	N	Y	N	N	N	N	N	N	NA	N	N	N				1.5	NA
153	Scalopus	__Scalopus_aquaticus_		Mole; Eastern _	N	__Scalopus_aquaticus_	Mammals (Terrestrial)	Danielle	ON	N	N	N	N	Y	N	N	N	N	N	N	N	N	N	N	N	Restricted and Fragmented distribution; unknown	N	N	N	N	N	N	N	Y	N	N	N	N	N	N	NA	N	N	N				1.5	NA
153	Scalopus	__Scalopus_aquaticus_		Mole; Eastern _	N	__Scalopus_aquaticus_	Mammals (Terrestrial)	Danielle	ON	N	N	N	N	Y	N	N	N	N	N	N	N	N	N	N	N	Restricted and Fragmented distribution; unknown	N	N	N	N	N	N	N	Y	N	N	N	N	N	N	NA	N	N	N				1.5	NA
171	Reithrodontomys	__Reithrodontomys_megalotis megalotis_		Mouse_megalotis_subspecies; Western Harvest _	N	__Reithrodontomys_megalotis megalotis_	Mammals (Terrestrial)	Danielle	BC	Y	N	N	N	N	N	N	N	N	N	N	N	N	N	N	N	Habitat loss	Y	N	N	N	N	N	N	N	N	N	N	N	N	N	NA	N	N	N				0.5	NA
171	Reithrodontomys	__Reithrodontomys_megalotis megalotis_		Mouse_megalotis_subspecies; Western Harvest _	N	__Reithrodontomys_megalotis megalotis_	Mammals (Terrestrial)	Danielle	BC	Y	N	N	N	N	N	N	N	N	N	N	N	N	N	N	N	Habitat loss	Y	N	N	N	N	N	N	N	N	N	N	N	N	N	NA	N	N	N				0.5	NA
526	Microtus	__Microtus_pinetorum_		Vole; Woodland _	N	__Microtus_pinetorum_	Mammals (Terrestrial)	Danielle	ON; QC	N	N	N	N	Y	Y	N	N	N	N	N	N	N	N	N	N	NA	NA	NA	NA	NA	NA	NA	NA	NA	NA	NA	NA	NA	NA	NA	NA	N	N	N				0.5	NA
526	Microtus	__Microtus_pinetorum_		Vole; Woodland _	N	__Microtus_pinetorum_	Mammals (Terrestrial)	Danielle	ON; QC	N	N	N	N	Y	Y	N	N	N	N	N	N	N	N	N	N	NA	NA	NA	NA	NA	NA	NA	NA	NA	NA	NA	NA	NA	NA	NA	NA	N	N	N				0.5	NA
526	Microtus	__Microtus_pinetorum_		Vole; Woodland _	N	__Microtus_pinetorum_	Mammals (Terrestrial)	Danielle	ON; QC	N	N	N	N	Y	Y	N	N	N	N	N	N	N	N	N	N	NA	NA	NA	NA	NA	NA	NA	NA	NA	NA	NA	NA	NA	NA	NA	NA	N	N	N				0.5	NA
172	Gulo	__Gulo_gulo__	_ Western population_	Wolverine _	Y	__Gulo_gulo__ _ Western population_	Mammals (Terrestrial)	Danielle	YT; NT; NU; BC; AB; SK; MB; ON	Y	Y	Y	Y	Y	N	N	N	N	N	Y	Y	Y	N	N	N	Overharvest; industrial activity; habitat fragmentation; disturbance; low reproductive rate	N	Y	N	N	N	Y	N	Y	N	N	N	N	N	Y	NA	N	Y	N				4	NA
172	Gulo	__Gulo_gulo__	_ Western population_	Wolverine _	Y	__Gulo_gulo__ _ Western population_	Mammals (Terrestrial)	Danielle	YT; NT; NU; BC; AB; SK; MB; ON	Y	Y	Y	Y	Y	N	N	N	N	N	Y	Y	Y	N	N	N	Overharvest; industrial activity; habitat fragmentation; disturbance; low reproductive rate	N	Y	N	N	N	Y	N	Y	N	N	N	N	N	Y	NA	N	Y	N				4	NA
172	Gulo	__Gulo_gulo__	_ Western population_	Wolverine _	Y	__Gulo_gulo__ _ Western population_	Mammals (Terrestrial)	Danielle	YT; NT; NU; BC; AB; SK; MB; ON	Y	Y	Y	Y	Y	N	N	N	N	N	Y	Y	Y	N	N	N	Overharvest; industrial activity; habitat fragmentation; disturbance; low reproductive rate	N	Y	N	N	N	Y	N	Y	N	N	N	N	N	Y	NA	N	Y	N				4	NA
NA	Ursus	__Ursus_americanus_		Bear; American Black _	N	__Ursus_americanus_	Mammals (Terrestrial)	Danielle	YT; NT; NU; BC; AB; SK; MB; ON; QC; NB; NS; NL	Y	Y	Y	Y	Y	Y	Y	Y	N	Y	Y	Y	Y	N	N	N	NA	NA	NA	NA	NA	NA	NA	NA	NA	NA	NA	NA	NA	NA	NA	NA	N	N	N					NA
NA	Ursus	__Ursus_americanus_		Bear; American Black _	N	__Ursus_americanus_	Mammals (Terrestrial)	Danielle	YT; NT; NU; BC; AB; SK; MB; ON; QC; NB; NS; NL	Y	Y	Y	Y	Y	Y	Y	Y	N	Y	Y	Y	Y	N	N	N	NA	NA	NA	NA	NA	NA	NA	NA	NA	NA	NA	NA	NA	NA	NA	NA	N	N	N					NA
NA	Sylvilagus	__Sylvilagus_nuttallii_pinetis_		Cottontail_pinetis_subspecies; Nuttall's _	N	__Sylvilagus_nuttallii_pinetis_	Mammals (Terrestrial)	Danielle	AB; SK	N	Y	Y	N	N	N	N	N	N	N	N	N	N	N	N	N	NA	NA	NA	NA	NA	NA	NA	NA	NA	NA	NA	NA	NA	NA	NA	NA	N	N	N					NA
NA	Sylvilagus	__Sylvilagus_nuttallii_pinetis_		Cottontail_pinetis_subspecies; Nuttall's _	N	__Sylvilagus_nuttallii_pinetis_	Mammals (Terrestrial)	Danielle	AB; SK	N	Y	Y	N	N	N	N	N	N	N	N	N	N	N	N	N	NA	NA	NA	NA	NA	NA	NA	NA	NA	NA	NA	NA	NA	NA	NA	NA	N	N	N					NA
NA	Lynx	__Lynx_canadensis_		Lynx; Canada _	N	__Lynx_canadensis_	Mammals (Terrestrial)	Danielle	YT; NT; NU; BC; AB; SK; MB; ON; QC; NB; NS; NL	Y	Y	Y	Y	Y	Y	Y	Y	N	Y	Y	Y	Y	N	N	N	NA	NA	NA	NA	NA	NA	NA	NA	NA	NA	NA	NA	NA	NA	NA	NA	N	N	N					NA
NA	Lynx	__Lynx_canadensis_		Lynx; Canada _	N	__Lynx_canadensis_	Mammals (Terrestrial)	Danielle	YT; NT; NU; BC; AB; SK; MB; ON; QC; NB; NS; NL	Y	Y	Y	Y	Y	Y	Y	Y	N	Y	Y	Y	Y	N	N	N	NA	NA	NA	NA	NA	NA	NA	NA	NA	NA	NA	NA	NA	NA	NA	NA	N	N	N					NA
154	Mustela	Mustela erminea haidarum		Ermine haidrum subspecies	N	Mustela erminea haidarum	Mammals (Terrestrial)	Danielle	BC	Y	N	N	N	N	N	N	N	N	N	N	N	N	N	N	N	Introduced mammals	N	N	N	N	N	N	N	N	Y	N	N	N	N	N	NA	N	N	N				1	N
154	Mustela	Mustela erminea haidarum		Ermine haidrum subspecies	N	Mustela erminea haidarum	Mammals (Terrestrial)	Danielle	BC	Y	N	N	N	N	N	N	N	N	N	N	N	N	N	N	N	Introduced mammals	N	N	N	N	N	N	N	N	Y	N	N	N	N	N	NA	N	N	N				1	N
NA	Mustela	__Mustela_macrodon_		Mink; Sea _	N	__Mustela_macrodon_	Mammals (Marine)	Cam	NB; NS; AO	N	N	N	N	N	N	Y	Y	N	N	N	N	N	Y	N	N	NA	NA	NA	NA	NA	NA	NA	NA	NA	NA	NA	NA	NA	NA	NA	NA	N	N	N					NA
NA	Mustela	__Mustela_macrodon_		Mink; Sea _	N	__Mustela_macrodon_	Mammals (Marine)	Cam	NB; NS; AO	N	N	N	N	N	N	Y	Y	N	N	N	N	N	Y	N	N	NA	NA	NA	NA	NA	NA	NA	NA	NA	NA	NA	NA	NA	NA	NA	NA	N	N	N					NA
129	Eschrichtius	__Eschrichtius_robustus__	_ Atlantic population_	Whale; Grey _	Y	__Eschrichtius_robustus__ _ Atlantic population_	Mammals (Marine)	Cam	AO	N	N	N	N	N	N	N	N	N	N	N	N	N	Y	N	N	NA	NA	NA	NA	NA	NA	NA	NA	NA	NA	NA	NA	NA	NA	NA	NA	N	N	N					NA
129	Eschrichtius	__Eschrichtius_robustus__	_ Atlantic population_	Whale; Grey _	Y	__Eschrichtius_robustus__ _ Atlantic population_	Mammals (Marine)	Cam	AO	N	N	N	N	N	N	N	N	N	N	N	N	N	Y	N	N	NA	NA	NA	NA	NA	NA	NA	NA	NA	NA	NA	NA	NA	NA	NA	NA	N	N	N					NA
189	Delphinapterus	__Delphinapterus_leucas__	_ Ungava Bay population_	Whale; Beluga _	Y	__Delphinapterus_leucas__ _ Ungava Bay population_	Mammals (Marine)	Cam	AO	N	N	N	N	N	N	N	N	N	N	N	N	N	Y	N	N	Overexploitation	N	N	N	N	N	Y	N	N	N	N	N	Y	N	N	NA	N	N	N					NA
189	Delphinapterus	__Delphinapterus_leucas__	_ Ungava Bay population_	Whale; Beluga _	Y	__Delphinapterus_leucas__ _ Ungava Bay population_	Mammals (Marine)	Cam	AO	N	N	N	N	N	N	N	N	N	N	N	N	N	Y	N	N	Overexploitation	N	N	N	N	N	Y	N	N	N	N	N	Y	N	N	NA	N	N	N					NA
717	Balaenoptera	__Balaenoptera_musculus__	_ Atlantic population_	Whale; Blue _	Y	__Balaenoptera_musculus__ _ Atlantic population_	Mammals (Marine)	Cam	AO	N	N	N	N	N	N	N	N	N	N	N	N	N	Y	N	N	Ship strikes; bycatch; acoustic disturbance; climate change	N	N	N	N	Y	N	Y	N	N	Y	Y	Y	N	Y	NA	N	Y	N				20	P
717	Balaenoptera	__Balaenoptera_musculus__	_ Atlantic population_	Whale; Blue _	Y	__Balaenoptera_musculus__ _ Atlantic population_	Mammals (Marine)	Cam	AO	N	N	N	N	N	N	N	N	N	N	N	N	N	Y	N	N	Ship strikes; bycatch; acoustic disturbance; climate change	N	N	N	N	Y	N	Y	N	N	Y	Y	Y	N	Y	NA	N	Y	N				20	P
717	Balaenoptera	__Balaenoptera_musculus__	_ Atlantic population_	Whale; Blue _	Y	__Balaenoptera_musculus__ _ Atlantic population_	Mammals (Marine)	Cam	AO	N	N	N	N	N	N	N	N	N	N	N	N	N	Y	N	N	Ship strikes; bycatch; acoustic disturbance; climate change	N	N	N	N	Y	N	Y	N	N	Y	Y	Y	N	Y	NA	N	Y	N				20	P
718	Balaenoptera	__Balaenoptera_musculus__	_ Pacific population_	Whale; Blue _	Y	__Balaenoptera_musculus__ _ Pacific population_	Mammals (Marine)	Cam	PO	N	N	N	N	N	N	N	N	N	N	N	N	N	N	Y	N	Ship strikes; bycatch; acoustic disturbance; climate change	N	N	N	N	Y	N	Y	N	N	Y	Y	Y	N	Y	NA	N	Y	N				20	N
718	Balaenoptera	__Balaenoptera_musculus__	_ Pacific population_	Whale; Blue _	Y	__Balaenoptera_musculus__ _ Pacific population_	Mammals (Marine)	Cam	PO	N	N	N	N	N	N	N	N	N	N	N	N	N	N	Y	N	Ship strikes; bycatch; acoustic disturbance; climate change	N	N	N	N	Y	N	Y	N	N	Y	Y	Y	N	Y	NA	N	Y	N				20	N
718	Balaenoptera	__Balaenoptera_musculus__	_ Pacific population_	Whale; Blue _	Y	__Balaenoptera_musculus__ _ Pacific population_	Mammals (Marine)	Cam	PO	N	N	N	N	N	N	N	N	N	N	N	N	N	N	Y	N	Ship strikes; bycatch; acoustic disturbance; climate change	N	N	N	N	Y	N	Y	N	N	Y	Y	Y	N	Y	NA	N	Y	N				20	N
699	Orcinus	__Orcinus_orca__	_ Northeast Pacific southern resident population_	Whale; Killer _	Y	__Orcinus_orca__ _ Northeast Pacific southern resident population_	Mammals (Marine)	Cam	PO	N	N	N	N	N	N	N	N	N	N	N	N	N	N	Y	N	Limited prey; acoustic disturbance; habitat degradation; contaminants	Y	N	Y	N	Y	N	N	N	N	N	Y	Y	N	Y	NA	N	Y	N				27.5	P
699	Orcinus	__Orcinus_orca__	_ Northeast Pacific southern resident population_	Whale; Killer _	Y	__Orcinus_orca__ _ Northeast Pacific southern resident population_	Mammals (Marine)	Cam	PO	N	N	N	N	N	N	N	N	N	N	N	N	N	N	Y	N	Limited prey; acoustic disturbance; habitat degradation; contaminants	Y	N	Y	N	Y	N	N	N	N	N	Y	Y	N	Y	NA	N	Y	N				27.5	P
699	Orcinus	__Orcinus_orca__	_ Northeast Pacific southern resident population_	Whale; Killer _	Y	__Orcinus_orca__ _ Northeast Pacific southern resident population_	Mammals (Marine)	Cam	PO	N	N	N	N	N	N	N	N	N	N	N	N	N	N	Y	N	Limited prey; acoustic disturbance; habitat degradation; contaminants	Y	N	Y	N	Y	N	N	N	N	N	Y	Y	N	Y	NA	N	Y	N				27.5	P
780	Eubalaena	__Eubalaena_glacialis_		Whale; North Atlantic Right _	N	__Eubalaena_glacialis_	Mammals (Marine)	Cam	AO	N	N	N	N	N	N	N	N	N	N	N	N	N	Y	N	N	Ship strikes; bycatch	N	N	N	N	Y	N	Y	N	N	N	N	Y	N	N	NA	N	Y	N				20	P
780	Eubalaena	__Eubalaena_glacialis_		Whale; North Atlantic Right _	N	__Eubalaena_glacialis_	Mammals (Marine)	Cam	AO	N	N	N	N	N	N	N	N	N	N	N	N	N	Y	N	N	Ship strikes; bycatch	N	N	N	N	Y	N	Y	N	N	N	N	Y	N	N	NA	N	Y	N				20	P
780	Eubalaena	__Eubalaena_glacialis_		Whale; North Atlantic Right _	N	__Eubalaena_glacialis_	Mammals (Marine)	Cam	AO	N	N	N	N	N	N	N	N	N	N	N	N	N	Y	N	N	Ship strikes; bycatch	N	N	N	N	Y	N	Y	N	N	N	N	Y	N	N	NA	N	Y	N				20	P
780	Eubalaena	__Eubalaena_glacialis_		Whale; North Atlantic Right _	N	__Eubalaena_glacialis_	Mammals (Marine)	Cam	AO	N	N	N	N	N	N	N	N	N	N	N	N	N	Y	N	N	Ship strikes; bycatch	N	N	N	N	Y	N	Y	N	N	N	N	Y	N	N	NA	N	Y	N				20	P
780	Eubalaena	__Eubalaena_glacialis_		Whale; North Atlantic Right _	N	__Eubalaena_glacialis_	Mammals (Marine)	Cam	AO	N	N	N	N	N	N	N	N	N	N	N	N	N	Y	N	N	Ship strikes; bycatch	N	N	N	N	Y	N	Y	N	N	N	N	Y	N	N	NA	N	Y	N				20	P
781	Eubalaena	__Eubalaena_japonica_		Whale; North Pacific Right _	N	__Eubalaena_japonica_	Mammals (Marine)	Cam	PO	N	N	N	N	N	N	N	N	N	N	N	N	N	N	Y	N	Ship strikes; bycatch	N	N	N	N	Y	N	Y	N	N	N	N	Y	N	N	NA	N	Y	N				20	N
781	Eubalaena	__Eubalaena_japonica_		Whale; North Pacific Right _	N	__Eubalaena_japonica_	Mammals (Marine)	Cam	PO	N	N	N	N	N	N	N	N	N	N	N	N	N	N	Y	N	Ship strikes; bycatch	N	N	N	N	Y	N	Y	N	N	N	N	Y	N	N	NA	N	Y	N				20	N
781	Eubalaena	__Eubalaena_japonica_		Whale; North Pacific Right _	N	__Eubalaena_japonica_	Mammals (Marine)	Cam	PO	N	N	N	N	N	N	N	N	N	N	N	N	N	N	Y	N	Ship strikes; bycatch	N	N	N	N	Y	N	Y	N	N	N	N	Y	N	N	NA	N	Y	N				20	N
781	Eubalaena	__Eubalaena_japonica_		Whale; North Pacific Right _	N	__Eubalaena_japonica_	Mammals (Marine)	Cam	PO	N	N	N	N	N	N	N	N	N	N	N	N	N	N	Y	N	Ship strikes; bycatch	N	N	N	N	Y	N	Y	N	N	N	N	Y	N	N	NA	N	Y	N				20	N
781	Eubalaena	__Eubalaena_japonica_		Whale; North Pacific Right _	N	__Eubalaena_japonica_	Mammals (Marine)	Cam	PO	N	N	N	N	N	N	N	N	N	N	N	N	N	N	Y	N	Ship strikes; bycatch	N	N	N	N	Y	N	Y	N	N	N	N	Y	N	N	NA	N	Y	N				20	N
162	Hyperoodon	__Hyperoodon_ampullatus__	_ Scotian Shelf population_	Whale; Northern Bottlenose _	Y	__Hyperoodon_ampullatus__ _ Scotian Shelf population_	Mammals (Marine)	Cam	AO	N	N	N	N	N	N	N	N	N	N	N	N	N	Y	N	N	Demographic stochasticity; bycatch; acoustic disturbance; contaminants	N	N	Y	N	Y	N	Y	Y	N	N	N	Y	N	Y	NA	N	Y	N				15.5	P
162	Hyperoodon	__Hyperoodon_ampullatus__	_ Scotian Shelf population_	Whale; Northern Bottlenose _	Y	__Hyperoodon_ampullatus__ _ Scotian Shelf population_	Mammals (Marine)	Cam	AO	N	N	N	N	N	N	N	N	N	N	N	N	N	Y	N	N	Demographic stochasticity; bycatch; acoustic disturbance; contaminants	N	N	Y	N	Y	N	Y	Y	N	N	N	Y	N	Y	NA	N	Y	N				15.5	P
162	Hyperoodon	__Hyperoodon_ampullatus__	_ Scotian Shelf population_	Whale; Northern Bottlenose _	Y	__Hyperoodon_ampullatus__ _ Scotian Shelf population_	Mammals (Marine)	Cam	AO	N	N	N	N	N	N	N	N	N	N	N	N	N	Y	N	N	Demographic stochasticity; bycatch; acoustic disturbance; contaminants	N	N	Y	N	Y	N	Y	Y	N	N	N	Y	N	Y	NA	N	Y	N				15.5	P
162	Hyperoodon	__Hyperoodon_ampullatus__	_ Scotian Shelf population_	Whale; Northern Bottlenose _	Y	__Hyperoodon_ampullatus__ _ Scotian Shelf population_	Mammals (Marine)	Cam	AO	N	N	N	N	N	N	N	N	N	N	N	N	N	Y	N	N	Demographic stochasticity; bycatch; acoustic disturbance; contaminants	N	N	Y	N	Y	N	Y	Y	N	N	N	Y	N	Y	NA	N	Y	N				15.5	P
755	Balaenoptera	__Balaenoptera_borealis__	_ Pacific population_	Whale; Sei _	Y	__Balaenoptera_borealis__ _ Pacific population_	Mammals (Marine)	Cam	PO	N	N	N	N	N	N	N	N	N	N	N	N	N	N	Y	N	Ship strikes; bycatch; acoustic disturbance; climate change	N	N	N	N	Y	N	Y	N	N	Y	N	Y	N	Y	NA	N	N	N				30	N
755	Balaenoptera	__Balaenoptera_borealis__	_ Pacific population_	Whale; Sei _	Y	__Balaenoptera_borealis__ _ Pacific population_	Mammals (Marine)	Cam	PO	N	N	N	N	N	N	N	N	N	N	N	N	N	N	Y	N	Ship strikes; bycatch; acoustic disturbance; climate change	N	N	N	N	Y	N	Y	N	N	Y	N	Y	N	Y	NA	N	N	N				30	N
325	Callorhinus	__Callorhinus_ursinus_		Seal; Northern Fur _	N	__Callorhinus_ursinus_	Mammals (Marine)	Cam	BC; PO	Y	N	N	N	N	N	N	N	N	N	N	N	N	N	Y	N	Bycatch; prey limitation; oil spills; contaminants	N	N	Y	N	N	N	Y	N	N	N	Y	N	Y	N	NA	N	N	N				10	NA
325	Callorhinus	__Callorhinus_ursinus_		Seal; Northern Fur _	N	__Callorhinus_ursinus_	Mammals (Marine)	Cam	BC; PO	Y	N	N	N	N	N	N	N	N	N	N	N	N	N	Y	N	Bycatch; prey limitation; oil spills; contaminants	N	N	Y	N	N	N	Y	N	N	N	Y	N	Y	N	NA	N	N	N				10	NA
325	Callorhinus	__Callorhinus_ursinus_		Seal; Northern Fur _	N	__Callorhinus_ursinus_	Mammals (Marine)	Cam	BC; PO	Y	N	N	N	N	N	N	N	N	N	N	N	N	N	Y	N	Bycatch; prey limitation; oil spills; contaminants	N	N	Y	N	N	N	Y	N	N	N	Y	N	Y	N	NA	N	N	N				10	NA
698	Orcinus	__Orcinus_orca__	_ Northeast Pacific northern resident population	Whale; Killer _	Y	__Orcinus_orca__ _ Northeast Pacific northern resident population	Mammals (Marine)	Cam	PO	N	N	N	N	N	N	N	N	N	N	N	N	N	N	Y	N	Demographic stochasticity; prey availability; acoustic disturbance; oil spills; contaminants	N	N	Y	N	N	N	N	N	N	N	Y	N	Y	Y	NA	N	Y	N				27.5	P
698	Orcinus	__Orcinus_orca__	_ Northeast Pacific northern resident population	Whale; Killer _	Y	__Orcinus_orca__ _ Northeast Pacific northern resident population	Mammals (Marine)	Cam	PO	N	N	N	N	N	N	N	N	N	N	N	N	N	N	Y	N	Demographic stochasticity; prey availability; acoustic disturbance; oil spills; contaminants	N	N	Y	N	N	N	N	N	N	N	Y	N	Y	Y	NA	N	Y	N				27.5	P
698	Orcinus	__Orcinus_orca__	_ Northeast Pacific northern resident population	Whale; Killer _	Y	__Orcinus_orca__ _ Northeast Pacific northern resident population	Mammals (Marine)	Cam	PO	N	N	N	N	N	N	N	N	N	N	N	N	N	N	Y	N	Demographic stochasticity; prey availability; acoustic disturbance; oil spills; contaminants	N	N	Y	N	N	N	N	N	N	N	Y	N	Y	Y	NA	N	Y	N				27.5	P
606	Orcinus	__Orcinus_orca__	_ Northeast Pacific transient population_	Whale; Killer _	Y	__Orcinus_orca__ _ Northeast Pacific transient population_	Mammals (Marine)	Cam	PO	N	N	N	N	N	N	N	N	N	N	N	N	N	N	Y	N	Contaminants; acoustic disturbance; oil spills	N	N	Y	N	N	N	N	N	N	N	N	N	N	Y	NA	N	N	N				27.5	P
606	Orcinus	__Orcinus_orca__	_ Northeast Pacific transient population_	Whale; Killer _	Y	__Orcinus_orca__ _ Northeast Pacific transient population_	Mammals (Marine)	Cam	PO	N	N	N	N	N	N	N	N	N	N	N	N	N	N	Y	N	Contaminants; acoustic disturbance; oil spills	N	N	Y	N	N	N	N	N	N	N	N	N	N	Y	NA	N	N	N				27.5	P
606	Orcinus	__Orcinus_orca__	_ Northeast Pacific transient population_	Whale; Killer _	Y	__Orcinus_orca__ _ Northeast Pacific transient population_	Mammals (Marine)	Cam	PO	N	N	N	N	N	N	N	N	N	N	N	N	N	N	Y	N	Contaminants; acoustic disturbance; oil spills	N	N	Y	N	N	N	N	N	N	N	N	N	N	Y	NA	N	N	N				27.5	P
147	Phocoena	__Phocoena_phocoena__	_ Northwest Atlantic population_	Porpoise; Harbour _	Y	__Phocoena_phocoena__ _ Northwest Atlantic population_	Mammals (Marine)	Cam	AO	N	N	N	N	N	N	N	N	N	N	N	N	N	Y	N	N	Bycatch; acoustic disturbance	N	N	N	N	N	N	Y	N	N	N	N	N	N	Y	Bycatch reduction	N	N	N				7	N
147	Phocoena	__Phocoena_phocoena__	_ Northwest Atlantic population_	Porpoise; Harbour _	Y	__Phocoena_phocoena__ _ Northwest Atlantic population_	Mammals (Marine)	Cam	AO	N	N	N	N	N	N	N	N	N	N	N	N	N	Y	N	N	Bycatch; acoustic disturbance	N	N	N	N	N	N	Y	N	N	N	N	N	N	Y	Bycatch reduction	N	N	N				7	N
147	Phocoena	__Phocoena_phocoena__	_ Northwest Atlantic population_	Porpoise; Harbour _	Y	__Phocoena_phocoena__ _ Northwest Atlantic population_	Mammals (Marine)	Cam	AO	N	N	N	N	N	N	N	N	N	N	N	N	N	Y	N	N	Bycatch; acoustic disturbance	N	N	N	N	N	N	Y	N	N	N	N	N	N	Y	Bycatch reduction	N	N	N				7	N
147	Phocoena	__Phocoena_phocoena__	_ Northwest Atlantic population_	Porpoise; Harbour _	Y	__Phocoena_phocoena__ _ Northwest Atlantic population_	Mammals (Marine)	Cam	AO	N	N	N	N	N	N	N	N	N	N	N	N	N	Y	N	N	Bycatch; acoustic disturbance	N	N	N	N	N	N	Y	N	N	N	N	N	N	Y	Bycatch reduction	N	N	N				7	N
326	Eumetopias	__Eumetopias_jubatus_		Sea Lion; Steller _	N	__Eumetopias_jubatus_	Mammals (Marine)	Cam	BC; PO	Y	N	N	N	N	N	N	N	N	N	N	N	N	N	Y	N	Demographic stochasticity; oil spills; catastrophic events	N	N	Y	N	N	N	N	Y	N	N	N	N	N	Y	NA	N	N	N				10	NA
326	Eumetopias	__Eumetopias_jubatus_		Sea Lion; Steller _	N	__Eumetopias_jubatus_	Mammals (Marine)	Cam	BC; PO	Y	N	N	N	N	N	N	N	N	N	N	N	N	N	Y	N	Demographic stochasticity; oil spills; catastrophic events	N	N	Y	N	N	N	N	Y	N	N	N	N	N	Y	NA	N	N	N				10	NA
326	Eumetopias	__Eumetopias_jubatus_		Sea Lion; Steller _	N	__Eumetopias_jubatus_	Mammals (Marine)	Cam	BC; PO	Y	N	N	N	N	N	N	N	N	N	N	N	N	N	Y	N	Demographic stochasticity; oil spills; catastrophic events	N	N	Y	N	N	N	N	Y	N	N	N	N	N	Y	NA	N	N	N				10	NA
150	Delphinapterus	__Delphinapterus_leucas__	_ Eastern High Arctic - Baffin Bay population_	Whale; Beluga _	Y	__Delphinapterus_leucas__ _ Eastern High Arctic - Baffin Bay population_	Mammals (Marine)	Cam	NU; ArO	N	N	N	N	N	N	N	N	N	N	N	N	Y	N	N	Y	Overexploitation	N	N	N	N	N	Y	N	N	N	N	N	N	N	N	NA	N	N	N				14	NA
150	Delphinapterus	__Delphinapterus_leucas__	_ Eastern High Arctic - Baffin Bay population_	Whale; Beluga _	Y	__Delphinapterus_leucas__ _ Eastern High Arctic - Baffin Bay population_	Mammals (Marine)	Cam	NU; ArO	N	N	N	N	N	N	N	N	N	N	N	N	Y	N	N	Y	Overexploitation	N	N	N	N	N	Y	N	N	N	N	N	N	N	N	NA	N	N	N				14	NA
131	Balaena	__Balaena_mysticetus__	_ Bering-Chukchi-Beaufort population_	Whale; Bowhead _	Y	__Balaena_mysticetus__ _ Bering-Chukchi-Beaufort population_	Mammals (Marine)	Cam	ArO	N	N	N	N	N	N	N	N	N	N	N	N	N	N	N	Y	Habitat loss; climate change; overexploitation; Arctic shipping	Y	N	N	N	N	Y	N	N	N	Y	N	N	N	Y	Reduced harvesting	N	Y	N				60	NA
131	Balaena	__Balaena_mysticetus__	_ Bering-Chukchi-Beaufort population_	Whale; Bowhead _	Y	__Balaena_mysticetus__ _ Bering-Chukchi-Beaufort population_	Mammals (Marine)	Cam	ArO	N	N	N	N	N	N	N	N	N	N	N	N	N	N	N	Y	Habitat loss; climate change; overexploitation; Arctic shipping	Y	N	N	N	N	Y	N	N	N	Y	N	N	N	Y	Reduced harvesting	N	Y	N				60	NA
131	Balaena	__Balaena_mysticetus__	_ Bering-Chukchi-Beaufort population_	Whale; Bowhead _	Y	__Balaena_mysticetus__ _ Bering-Chukchi-Beaufort population_	Mammals (Marine)	Cam	ArO	N	N	N	N	N	N	N	N	N	N	N	N	N	N	N	Y	Habitat loss; climate change; overexploitation; Arctic shipping	Y	N	N	N	N	Y	N	N	N	Y	N	N	N	Y	Reduced harvesting	N	Y	N				60	NA
131	Balaena	__Balaena_mysticetus__	_ Bering-Chukchi-Beaufort population_	Whale; Bowhead _	Y	__Balaena_mysticetus__ _ Bering-Chukchi-Beaufort population_	Mammals (Marine)	Cam	ArO	N	N	N	N	N	N	N	N	N	N	N	N	N	N	N	Y	Habitat loss; climate change; overexploitation; Arctic shipping	Y	N	N	N	N	Y	N	N	N	Y	N	N	N	Y	Reduced harvesting	N	Y	N				60	NA
169	Mesoplodon	__Mesoplodon_bidens_		Whale; Sowerby's Beaked _	N	__Mesoplodon_bidens_	Mammals (Marine)	Cam	AO	N	N	N	N	N	N	N	N	N	N	N	N	N	Y	N	N	Acoustic disturbance	N	N	N	N	N	N	N	N	N	N	N	N	N	Y	NA	N	N	N				22.5	NA
169	Mesoplodon	__Mesoplodon_bidens_		Whale; Sowerby's Beaked _	N	__Mesoplodon_bidens_	Mammals (Marine)	Cam	AO	N	N	N	N	N	N	N	N	N	N	N	N	N	Y	N	N	Acoustic disturbance	N	N	N	N	N	N	N	N	N	N	N	N	N	Y	NA	N	N	N				22.5	NA
NA	Delphinapterus	__Delphinapterus_leucas__	_ Eastern Beaufort Sea population_	Whale; Beluga _	Y	__Delphinapterus_leucas__ _ Eastern Beaufort Sea population_	Mammals (Marine)	Cam	NT; ArO	N	N	N	N	N	N	N	N	N	N	N	Y	N	N	N	Y	NA	NA	NA	NA	NA	NA	NA	NA	NA	NA	NA	NA	NA	NA	NA	NA	N	N	N				14	NA
NA	Delphinapterus	__Delphinapterus_leucas__	_ Eastern Beaufort Sea population_	Whale; Beluga _	Y	__Delphinapterus_leucas__ _ Eastern Beaufort Sea population_	Mammals (Marine)	Cam	NT; ArO	N	N	N	N	N	N	N	N	N	N	N	Y	N	N	N	Y	NA	NA	NA	NA	NA	NA	NA	NA	NA	NA	NA	NA	NA	NA	NA	NA	N	N	N				14	NA
NA	Pinguinus	__Pinguinus_impennis_		Auk; Great _	N	__Pinguinus_impennis_	Birds	Danielle	QC; NB; NS; NL	N	N	N	N	N	Y	Y	Y	N	Y	N	N	N	N	N	N	NA	NA	NA	NA	NA	NA	NA	NA	NA	NA	NA	NA	NA	NA	NA	NA	N	N	N					NA
NA	Pinguinus	__Pinguinus_impennis_		Auk; Great _	N	__Pinguinus_impennis_	Birds	Danielle	QC; NB; NS; NL	N	N	N	N	N	Y	Y	Y	N	Y	N	N	N	N	N	N	NA	NA	NA	NA	NA	NA	NA	NA	NA	NA	NA	NA	NA	NA	NA	NA	N	N	N					NA
NA	Pinguinus	__Pinguinus_impennis_		Auk; Great _	N	__Pinguinus_impennis_	Birds	Danielle	QC; NB; NS; NL	N	N	N	N	N	Y	Y	Y	N	Y	N	N	N	N	N	N	NA	NA	NA	NA	NA	NA	NA	NA	NA	NA	NA	NA	NA	NA	NA	NA	N	N	N					NA
NA	Camptorhynchus	__Camptorhynchus_labradorius_		Duck; Labrador _	N	__Camptorhynchus_labradorius_	Birds	Danielle	QC; NB; NS; NL	N	N	N	N	N	Y	Y	Y	N	Y	N	N	N	N	N	N	NA	NA	NA	NA	NA	NA	NA	NA	NA	NA	NA	NA	NA	NA	NA	NA	N	N	N					NA
NA	Camptorhynchus	__Camptorhynchus_labradorius_		Duck; Labrador _	N	__Camptorhynchus_labradorius_	Birds	Danielle	QC; NB; NS; NL	N	N	N	N	N	Y	Y	Y	N	Y	N	N	N	N	N	N	NA	NA	NA	NA	NA	NA	NA	NA	NA	NA	NA	NA	NA	NA	NA	NA	N	N	N					NA
NA	Camptorhynchus	__Camptorhynchus_labradorius_		Duck; Labrador _	N	__Camptorhynchus_labradorius_	Birds	Danielle	QC; NB; NS; NL	N	N	N	N	N	Y	Y	Y	N	Y	N	N	N	N	N	N	NA	NA	NA	NA	NA	NA	NA	NA	NA	NA	NA	NA	NA	NA	NA	NA	N	N	N					NA
nA	Ectopistes	__Ectopistes_migratorius_		Pigeon; Passenger _	N	__Ectopistes_migratorius_	Birds	Danielle	SK; MB; ON; QC; NB; PE; NS	N	N	Y	Y	Y	Y	Y	Y	Y	N	N	N	N	N	N	N	NA	NA	NA	NA	NA	NA	NA	NA	NA	NA	NA	NA	NA	NA	NA	NA	N	N	N					NA
nA	Ectopistes	__Ectopistes_migratorius_		Pigeon; Passenger _	N	__Ectopistes_migratorius_	Birds	Danielle	SK; MB; ON; QC; NB; PE; NS	N	N	Y	Y	Y	Y	Y	Y	Y	N	N	N	N	N	N	N	NA	NA	NA	NA	NA	NA	NA	NA	NA	NA	NA	NA	NA	NA	NA	NA	N	N	N					NA
nA	Ectopistes	__Ectopistes_migratorius_		Pigeon; Passenger _	N	__Ectopistes_migratorius_	Birds	Danielle	SK; MB; ON; QC; NB; PE; NS	N	N	Y	Y	Y	Y	Y	Y	Y	N	N	N	N	N	N	N	NA	NA	NA	NA	NA	NA	NA	NA	NA	NA	NA	NA	NA	NA	NA	NA	N	N	N					NA
35	Tympanuchus	__Tympanuchus_cupido_		Prairie-Chicken; Greater _	N	__Tympanuchus_cupido_	Birds	Danielle	AB; SK; MB; ON	N	Y	Y	Y	Y	N	N	N	N	N	N	N	N	N	N	N	NA	NA	NA	NA	NA	NA	NA	NA	NA	NA	NA	NA	NA	NA	NA	NA	N	N	N				1.78	N
35	Tympanuchus	__Tympanuchus_cupido_		Prairie-Chicken; Greater _	N	__Tympanuchus_cupido_	Birds	Danielle	AB; SK; MB; ON	N	Y	Y	Y	Y	N	N	N	N	N	N	N	N	N	N	N	NA	NA	NA	NA	NA	NA	NA	NA	NA	NA	NA	NA	NA	NA	NA	NA	N	N	N				1.78	N
35	Tympanuchus	__Tympanuchus_cupido_		Prairie-Chicken; Greater _	N	__Tympanuchus_cupido_	Birds	Danielle	AB; SK; MB; ON	N	Y	Y	Y	Y	N	N	N	N	N	N	N	N	N	N	N	NA	NA	NA	NA	NA	NA	NA	NA	NA	NA	NA	NA	NA	NA	NA	NA	N	N	N				1.78	N
35	Tympanuchus	__Tympanuchus_cupido_		Prairie-Chicken; Greater _	N	__Tympanuchus_cupido_	Birds	Danielle	AB; SK; MB; ON	N	Y	Y	Y	Y	N	N	N	N	N	N	N	N	N	N	N	NA	NA	NA	NA	NA	NA	NA	NA	NA	NA	NA	NA	NA	NA	NA	NA	N	N	N				1.78	N
291	Centrocercus	__Centrocercus_urophasianusphaios_		Sage-Grouse_phaios_subspecies; Greater _	N	__Centrocercus_urophasianusphaios_	Birds	Danielle	BC	Y	N	N	N	N	N	N	N	N	N	N	N	N	N	N	N	NA	NA	NA	NA	NA	NA	NA	NA	NA	NA	NA	NA	NA	NA	NA	NA	N	N	N				3	N
291	Centrocercus	__Centrocercus_urophasianusphaios_		Sage-Grouse_phaios_subspecies; Greater _	N	__Centrocercus_urophasianusphaios_	Birds	Danielle	BC	Y	N	N	N	N	N	N	N	N	N	N	N	N	N	N	N	NA	NA	NA	NA	NA	NA	NA	NA	NA	NA	NA	NA	NA	NA	NA	NA	N	N	N				3	N
291	Centrocercus	__Centrocercus_urophasianusphaios_		Sage-Grouse_phaios_subspecies; Greater _	N	__Centrocercus_urophasianusphaios_	Birds	Danielle	BC	Y	N	N	N	N	N	N	N	N	N	N	N	N	N	N	N	NA	NA	NA	NA	NA	NA	NA	NA	NA	NA	NA	NA	NA	NA	NA	NA	N	N	N				3	N
28	Colinus	__Colinus_virginianus_		Bobwhite; Northern _	N	__Colinus_virginianus_	Birds	Danielle	ON	N	N	N	N	Y	N	N	N	N	N	N	N	N	N	N	N	Habitat loss; domesticated birds	Y	N	N	N	N	N	N	N	N	N	N	N	Y	N	NA	N	N	N				2.5	N
28	Colinus	__Colinus_virginianus_		Bobwhite; Northern _	N	__Colinus_virginianus_	Birds	Danielle	ON	N	N	N	N	Y	N	N	N	N	N	N	N	N	N	N	N	Habitat loss; domesticated birds	Y	N	N	N	N	N	N	N	N	N	N	N	Y	N	NA	N	N	N				2.5	N
28	Colinus	__Colinus_virginianus_		Bobwhite; Northern _	N	__Colinus_virginianus_	Birds	Danielle	ON	N	N	N	N	Y	N	N	N	N	N	N	N	N	N	N	N	Habitat loss; domesticated birds	Y	N	N	N	N	N	N	N	N	N	N	N	Y	N	NA	N	N	N				2.5	N
42	Icteria	__Icteria_virens_auricollis__	_ Southern Mountain population_	Chat_auricollis_subspecies; Yellow-breasted _	Y	__Icteria_virens_auricollis__ _ Southern Mountain population_	Birds	Danielle	BC	Y	N	N	N	N	N	N	N	N	N	N	N	N	N	N	N	Cattle trampling; road maintenance; urbanization; development	Y	N	N	N	N	N	N	N	N	N	N	N	N	Y	NA	N	N	N				2.5	N
42	Icteria	__Icteria_virens_auricollis__	_ Southern Mountain population_	Chat_auricollis_subspecies; Yellow-breasted _	Y	__Icteria_virens_auricollis__ _ Southern Mountain population_	Birds	Danielle	BC	Y	N	N	N	N	N	N	N	N	N	N	N	N	N	N	N	Cattle trampling; road maintenance; urbanization; development	Y	N	N	N	N	N	N	N	N	N	N	N	N	Y	NA	N	N	N				2.5	N
42	Icteria	__Icteria_virens_auricollis__	_ Southern Mountain population_	Chat_auricollis_subspecies; Yellow-breasted _	Y	__Icteria_virens_auricollis__ _ Southern Mountain population_	Birds	Danielle	BC	Y	N	N	N	N	N	N	N	N	N	N	N	N	N	N	N	Cattle trampling; road maintenance; urbanization; development	Y	N	N	N	N	N	N	N	N	N	N	N	N	Y	NA	N	N	N				2.5	N
34	Grus	__Grus_americana_		Crane; Whooping _	N	__Grus_americana_	Birds	Danielle	NT; AB; SK; MB	N	Y	Y	Y	N	N	N	N	N	N	N	Y	N	N	N	N	Small population; habitat loss; habitat degradation; oil spills	Y	N	N	N	N	N	N	Y	N	N	N	N	N	Y	NA	N	N	N				12	Y
34	Grus	__Grus_americana_		Crane; Whooping _	N	__Grus_americana_	Birds	Danielle	NT; AB; SK; MB	N	Y	Y	Y	N	N	N	N	N	N	N	Y	N	N	N	N	Small population; habitat loss; habitat degradation; oil spills	Y	N	N	N	N	N	N	Y	N	N	N	N	N	Y	NA	N	N	N				12	Y
34	Grus	__Grus_americana_		Crane; Whooping _	N	__Grus_americana_	Birds	Danielle	NT; AB; SK; MB	N	Y	Y	Y	N	N	N	N	N	N	N	Y	N	N	N	N	Small population; habitat loss; habitat degradation; oil spills	Y	N	N	N	N	N	N	Y	N	N	N	N	N	Y	NA	N	N	N				12	Y
21	Numenius	__Numenius_borealis_		Curlew; Eskimo _	N	__Numenius_borealis_	Birds	Danielle	YT; NT; NU; AB; SK; MB; ON; QC; NB; PE; NS; NL	N	Y	Y	Y	Y	Y	Y	Y	Y	Y	Y	Y	Y	N	N	N	Overharvest; small population size; habitat conversion	Y	N	N	N	N	Y	N	Y	N	N	N	N	N	N	NA	N	N	N					N
21	Numenius	__Numenius_borealis_		Curlew; Eskimo _	N	__Numenius_borealis_	Birds	Danielle	YT; NT; NU; AB; SK; MB; ON; QC; NB; PE; NS; NL	N	Y	Y	Y	Y	Y	Y	Y	Y	Y	Y	Y	Y	N	N	N	Overharvest; small population size; habitat conversion	Y	N	N	N	N	Y	N	Y	N	N	N	N	N	N	NA	N	N	N					N
21	Numenius	__Numenius_borealis_		Curlew; Eskimo _	N	__Numenius_borealis_	Birds	Danielle	YT; NT; NU; AB; SK; MB; ON; QC; NB; PE; NS; NL	N	Y	Y	Y	Y	Y	Y	Y	Y	Y	Y	Y	Y	N	N	N	Overharvest; small population size; habitat conversion	Y	N	N	N	N	Y	N	Y	N	N	N	N	N	N	NA	N	N	N					N
19	Empidonax	__Empidonax_virescens_		Flycatcher; Acadian _	N	__Empidonax_virescens_	Birds	Danielle	ON	N	N	N	N	Y	N	N	N	N	N	N	N	N	N	N	N	Forestry practices; habitat loss; invasive species; pathogens	Y	N	N	Y	N	N	N	N	Y	N	N	N	N	Y	NA	N	N	N				2.5	Y
19	Empidonax	__Empidonax_virescens_		Flycatcher; Acadian _	N	__Empidonax_virescens_	Birds	Danielle	ON	N	N	N	N	Y	N	N	N	N	N	N	N	N	N	N	N	Forestry practices; habitat loss; invasive species; pathogens	Y	N	N	Y	N	N	N	N	Y	N	N	N	N	Y	NA	N	N	N				2.5	Y
19	Empidonax	__Empidonax_virescens_		Flycatcher; Acadian _	N	__Empidonax_virescens_	Birds	Danielle	ON	N	N	N	N	Y	N	N	N	N	N	N	N	N	N	N	N	Forestry practices; habitat loss; invasive species; pathogens	Y	N	N	Y	N	N	N	N	Y	N	N	N	N	Y	NA	N	N	N				2.5	Y
33	Strix	__Strix_occidentalis_caurina_		Owl_caurina_subspecies; Spotted _	N	__Strix_occidentalis_caurina_	Birds	Danielle	BC	Y	N	N	N	N	N	N	N	N	N	N	N	N	N	N	N	Habitat loss; habitat fragmentation; hybridization	Y	Y	N	N	N	N	N	N	N	N	N	N	Y	N	NA	N	N	N					N
33	Strix	__Strix_occidentalis_caurina_		Owl_caurina_subspecies; Spotted _	N	__Strix_occidentalis_caurina_	Birds	Danielle	BC	Y	N	N	N	N	N	N	N	N	N	N	N	N	N	N	N	Habitat loss; habitat fragmentation; hybridization	Y	Y	N	N	N	N	N	N	N	N	N	N	Y	N	NA	N	N	N					N
33	Strix	__Strix_occidentalis_caurina_		Owl_caurina_subspecies; Spotted _	N	__Strix_occidentalis_caurina_	Birds	Danielle	BC	Y	N	N	N	N	N	N	N	N	N	N	N	N	N	N	N	Habitat loss; habitat fragmentation; hybridization	Y	Y	N	N	N	N	N	N	N	N	N	N	Y	N	NA	N	N	N					N
33	Strix	__Strix_occidentalis_caurina_		Owl_caurina_subspecies; Spotted _	N	__Strix_occidentalis_caurina_	Birds	Danielle	BC	Y	N	N	N	N	N	N	N	N	N	N	N	N	N	N	N	Habitat loss; habitat fragmentation; hybridization	Y	Y	N	N	N	N	N	N	N	N	N	N	Y	N	NA	N	N	N					N
611	Tyto	__Tyto_alba__	_ Eastern population_	Owl; Barn _	Y	__Tyto_alba__ _ Eastern population_	Birds	Danielle	ON	N	N	N	N	Y	N	N	N	N	N	N	N	N	N	N	N	Habitat loss; habitat degradation; road kill	Y	N	N	N	N	N	N	N	N	N	N	Y	N	N	NA	N	Y	N				2.5	N
611	Tyto	__Tyto_alba__	_ Eastern population_	Owl; Barn _	Y	__Tyto_alba__ _ Eastern population_	Birds	Danielle	ON	N	N	N	N	Y	N	N	N	N	N	N	N	N	N	N	N	Habitat loss; habitat degradation; road kill	Y	N	N	N	N	N	N	N	N	N	N	Y	N	N	NA	N	Y	N				2.5	N
611	Tyto	__Tyto_alba__	_ Eastern population_	Owl; Barn _	Y	__Tyto_alba__ _ Eastern population_	Birds	Danielle	ON	N	N	N	N	Y	N	N	N	N	N	N	N	N	N	N	N	Habitat loss; habitat degradation; road kill	Y	N	N	N	N	N	N	N	N	N	N	Y	N	N	NA	N	Y	N				2.5	N
611	Tyto	__Tyto_alba__	_ Eastern population_	Owl; Barn _	Y	__Tyto_alba__ _ Eastern population_	Birds	Danielle	ON	N	N	N	N	Y	N	N	N	N	N	N	N	N	N	N	N	Habitat loss; habitat degradation; road kill	Y	N	N	N	N	N	N	N	N	N	N	Y	N	N	NA	N	Y	N				2.5	N
20	Athene	__Athene_cunicularia_		Owl; Burrowing _	N	__Athene_cunicularia_	Birds	Danielle	BC; AB; SK; MB	Y	Y	Y	Y	N	N	N	N	N	N	N	N	N	N	N	N	Unknown	NA	NA	NA	NA	NA	NA	NA	NA	NA	NA	NA	NA	NA	NA	NA	N	N	N				2.5	Y
20	Athene	__Athene_cunicularia_		Owl; Burrowing _	N	__Athene_cunicularia_	Birds	Danielle	BC; AB; SK; MB	Y	Y	Y	Y	N	N	N	N	N	N	N	N	N	N	N	N	Unknown	NA	NA	NA	NA	NA	NA	NA	NA	NA	NA	NA	NA	NA	NA	NA	N	N	N				2.5	Y
20	Athene	__Athene_cunicularia_		Owl; Burrowing _	N	__Athene_cunicularia_	Birds	Danielle	BC; AB; SK; MB	Y	Y	Y	Y	N	N	N	N	N	N	N	N	N	N	N	N	Unknown	NA	NA	NA	NA	NA	NA	NA	NA	NA	NA	NA	NA	NA	NA	NA	N	N	N				2.5	Y
20	Athene	__Athene_cunicularia_		Owl; Burrowing _	N	__Athene_cunicularia_	Birds	Danielle	BC; AB; SK; MB	Y	Y	Y	Y	N	N	N	N	N	N	N	N	N	N	N	N	Unknown	NA	NA	NA	NA	NA	NA	NA	NA	NA	NA	NA	NA	NA	NA	NA	N	N	N				2.5	Y
20	Athene	__Athene_cunicularia_		Owl; Burrowing _	N	__Athene_cunicularia_	Birds	Danielle	BC; AB; SK; MB	Y	Y	Y	Y	N	N	N	N	N	N	N	N	N	N	N	N	Unknown	NA	NA	NA	NA	NA	NA	NA	NA	NA	NA	NA	NA	NA	NA	NA	N	N	N				2.5	Y
686	Charadrius	__Charadrius_melodus circumcinctus_		Plover_circumcinctus_subspecies; Piping _	N	__Charadrius_melodus circumcinctus_	Birds	Danielle	AB; SK; MB; ON	N	Y	Y	Y	Y	N	N	N	N	N	N	N	N	N	N	N	Predation; Human disturbance; Habitat loss; Habitat degradation	Y	N	N	N	N	N	N	N	N	N	N	N	Y	N	NA	N	Y	N					P
686	Charadrius	__Charadrius_melodus circumcinctus_		Plover_circumcinctus_subspecies; Piping _	N	__Charadrius_melodus circumcinctus_	Birds	Danielle	AB; SK; MB; ON	N	Y	Y	Y	Y	N	N	N	N	N	N	N	N	N	N	N	Predation; Human disturbance; Habitat loss; Habitat degradation	Y	N	N	N	N	N	N	N	N	N	N	N	Y	N	NA	N	Y	N					P
686	Charadrius	__Charadrius_melodus circumcinctus_		Plover_circumcinctus_subspecies; Piping _	N	__Charadrius_melodus circumcinctus_	Birds	Danielle	AB; SK; MB; ON	N	Y	Y	Y	Y	N	N	N	N	N	N	N	N	N	N	N	Predation; Human disturbance; Habitat loss; Habitat degradation	Y	N	N	N	N	N	N	N	N	N	N	N	Y	N	NA	N	Y	N					P
686	Charadrius	__Charadrius_melodus circumcinctus_		Plover_circumcinctus_subspecies; Piping _	N	__Charadrius_melodus circumcinctus_	Birds	Danielle	AB; SK; MB; ON	N	Y	Y	Y	Y	N	N	N	N	N	N	N	N	N	N	N	Predation; Human disturbance; Habitat loss; Habitat degradation	Y	N	N	N	N	N	N	N	N	N	N	N	Y	N	NA	N	Y	N					P
687	Charadrius	__Charadrius_melodus_melodus_		Plover_melodus_subspecies; Piping _	N	__Charadrius_melodus_melodus_	Birds	Danielle	QC; NB; PE; NS; NL	N	N	N	N	N	Y	Y	Y	Y	Y	N	N	N	N	N	N	Predation; Human disturbance; Habitat loss; Habitat degradation	Y	N	N	N	N	N	N	N	N	N	N	N	Y	N	NA	N	Y	N					Y
687	Charadrius	__Charadrius_melodus_melodus_		Plover_melodus_subspecies; Piping _	N	__Charadrius_melodus_melodus_	Birds	Danielle	QC; NB; PE; NS; NL	N	N	N	N	N	Y	Y	Y	Y	Y	N	N	N	N	N	N	Predation; Human disturbance; Habitat loss; Habitat degradation	Y	N	N	N	N	N	N	N	N	N	N	N	Y	N	NA	N	Y	N					Y
687	Charadrius	__Charadrius_melodus_melodus_		Plover_melodus_subspecies; Piping _	N	__Charadrius_melodus_melodus_	Birds	Danielle	QC; NB; PE; NS; NL	N	N	N	N	N	Y	Y	Y	Y	Y	N	N	N	N	N	N	Predation; Human disturbance; Habitat loss; Habitat degradation	Y	N	N	N	N	N	N	N	N	N	N	N	Y	N	NA	N	Y	N					Y
687	Charadrius	__Charadrius_melodus_melodus_		Plover_melodus_subspecies; Piping _	N	__Charadrius_melodus_melodus_	Birds	Danielle	QC; NB; PE; NS; NL	N	N	N	N	N	Y	Y	Y	Y	Y	N	N	N	N	N	N	Predation; Human disturbance; Habitat loss; Habitat degradation	Y	N	N	N	N	N	N	N	N	N	N	N	Y	N	NA	N	Y	N					Y
27	Charadrius	__Charadrius_montanus_		Plover; Mountain _	N	__Charadrius_montanus_	Birds	Danielle	AB; SK	N	Y	Y	N	N	N	N	N	N	N	N	N	N	N	N	N	habitat loss; agriculture; domestic livestock	Y	N	N	N	N	N	N	N	N	N	N	N	N	Y	NA	N	N	N					N
27	Charadrius	__Charadrius_montanus_		Plover; Mountain _	N	__Charadrius_montanus_	Birds	Danielle	AB; SK	N	Y	Y	N	N	N	N	N	N	N	N	N	N	N	N	N	habitat loss; agriculture; domestic livestock	Y	N	N	N	N	N	N	N	N	N	N	N	N	Y	NA	N	N	N					N
27	Charadrius	__Charadrius_montanus_		Plover; Mountain _	N	__Charadrius_montanus_	Birds	Danielle	AB; SK	N	Y	Y	N	N	N	N	N	N	N	N	N	N	N	N	N	habitat loss; agriculture; domestic livestock	Y	N	N	N	N	N	N	N	N	N	N	N	N	Y	NA	N	N	N					N
24	Rallus	__Rallus_elegans_		Rail; King _	N	__Rallus_elegans_	Birds	Danielle	ON	N	N	N	N	Y	N	N	N	N	N	N	N	N	N	N	N	Habitat degradation	Y	N	N	N	N	N	N	N	N	N	N	N	N	N	NA	N	N	N				3	N
24	Rallus	__Rallus_elegans_		Rail; King _	N	__Rallus_elegans_	Birds	Danielle	ON	N	N	N	N	Y	N	N	N	N	N	N	N	N	N	N	N	Habitat degradation	Y	N	N	N	N	N	N	N	N	N	N	N	N	N	NA	N	N	N				3	N
24	Rallus	__Rallus_elegans_		Rail; King _	N	__Rallus_elegans_	Birds	Danielle	ON	N	N	N	N	Y	N	N	N	N	N	N	N	N	N	N	N	Habitat degradation	Y	N	N	N	N	N	N	N	N	N	N	N	N	N	NA	N	N	N				3	N
24	Rallus	__Rallus_elegans_		Rail; King _	N	__Rallus_elegans_	Birds	Danielle	ON	N	N	N	N	Y	N	N	N	N	N	N	N	N	N	N	N	Habitat degradation	Y	N	N	N	N	N	N	N	N	N	N	N	N	N	NA	N	N	N				3	N
305	Centrocercus	__Centrocercus urophasianus_urophasianus_		Sage-Grouse_urophasianus_subspecies; Greater _	N	__Centrocercus urophasianus_urophasianus_	Birds	Danielle	AB; SK	N	Y	Y	N	N	N	N	N	N	N	N	N	N	N	N	N	Habitat loss; habitat fragmentation; habitat degradation; oil and gas; overgrazing; agriculture	Y	Y	N	N	N	N	N	N	N	N	N	N	N	Y	NA	N	N	N					P
305	Centrocercus	__Centrocercus urophasianus_urophasianus_		Sage-Grouse_urophasianus_subspecies; Greater _	N	__Centrocercus urophasianus_urophasianus_	Birds	Danielle	AB; SK	N	Y	Y	N	N	N	N	N	N	N	N	N	N	N	N	N	Habitat loss; habitat fragmentation; habitat degradation; oil and gas; overgrazing; agriculture	Y	Y	N	N	N	N	N	N	N	N	N	N	N	Y	NA	N	N	N					P
305	Centrocercus	__Centrocercus urophasianus_urophasianus_		Sage-Grouse_urophasianus_subspecies; Greater _	N	__Centrocercus urophasianus_urophasianus_	Birds	Danielle	AB; SK	N	Y	Y	N	N	N	N	N	N	N	N	N	N	N	N	N	Habitat loss; habitat fragmentation; habitat degradation; oil and gas; overgrazing; agriculture	Y	Y	N	N	N	N	N	N	N	N	N	N	N	Y	NA	N	N	N					P
305	Centrocercus	__Centrocercus urophasianus_urophasianus_		Sage-Grouse_urophasianus_subspecies; Greater _	N	__Centrocercus urophasianus_urophasianus_	Birds	Danielle	AB; SK	N	Y	Y	N	N	N	N	N	N	N	N	N	N	N	N	N	Habitat loss; habitat fragmentation; habitat degradation; oil and gas; overgrazing; agriculture	Y	Y	N	N	N	N	N	N	N	N	N	N	N	Y	NA	N	N	N					P
26	Lanius	__Lanius_ludovicianus_migrans_		Shrike_migrans_subspecies; Loggerhead _	N	__Lanius_ludovicianus_migrans_	Birds	Danielle	MB; ON; QC	N	N	N	Y	Y	Y	N	N	N	N	N	N	N	N	N	N	Habitat loss; habitat degradation; road kill; environmental contaminants	Y	N	Y	N	N	N	N	N	N	N	N	Y	N	N	NA	N	Y	N					Y
26	Lanius	__Lanius_ludovicianus_migrans_		Shrike_migrans_subspecies; Loggerhead _	N	__Lanius_ludovicianus_migrans_	Birds	Danielle	MB; ON; QC	N	N	N	Y	Y	Y	N	N	N	N	N	N	N	N	N	N	Habitat loss; habitat degradation; road kill; environmental contaminants	Y	N	Y	N	N	N	N	N	N	N	N	Y	N	N	NA	N	Y	N					Y
26	Lanius	__Lanius_ludovicianus_migrans_		Shrike_migrans_subspecies; Loggerhead _	N	__Lanius_ludovicianus_migrans_	Birds	Danielle	MB; ON; QC	N	N	N	Y	Y	Y	N	N	N	N	N	N	N	N	N	N	Habitat loss; habitat degradation; road kill; environmental contaminants	Y	N	Y	N	N	N	N	N	N	N	N	Y	N	N	NA	N	Y	N					Y
23	Ammodramus	__Ammodramus_henslowii_		Sparrow; Henslow's _	N	__Ammodramus_henslowii_	Birds	Danielle	ON; QC	N	N	N	N	Y	Y	N	N	N	N	N	N	N	N	N	N	Habitat loss	Y	N	N	N	N	N	N	N	N	N	N	N	N	N	NA	N	N	N				2.5	N
23	Ammodramus	__Ammodramus_henslowii_		Sparrow; Henslow's _	N	__Ammodramus_henslowii_	Birds	Danielle	ON; QC	N	N	N	N	Y	Y	N	N	N	N	N	N	N	N	N	N	Habitat loss	Y	N	N	N	N	N	N	N	N	N	N	N	N	N	NA	N	N	N				2.5	N
23	Ammodramus	__Ammodramus_henslowii_		Sparrow; Henslow's _	N	__Ammodramus_henslowii_	Birds	Danielle	ON; QC	N	N	N	N	Y	Y	N	N	N	N	N	N	N	N	N	N	Habitat loss	Y	N	N	N	N	N	N	N	N	N	N	N	N	N	NA	N	N	N				2.5	N
23	Ammodramus	__Ammodramus_henslowii_		Sparrow; Henslow's _	N	__Ammodramus_henslowii_	Birds	Danielle	ON; QC	N	N	N	N	Y	Y	N	N	N	N	N	N	N	N	N	N	Habitat loss	Y	N	N	N	N	N	N	N	N	N	N	N	N	N	NA	N	N	N				2.5	N
40	Sterna	__Sterna_dougallii_		Tern; Roseate _	N	__Sterna_dougallii_	Birds	Danielle	QC; NB; NS	N	N	N	N	N	Y	Y	Y	N	Y	N	N	N	N	N	N	Predation of eggs; young and adults; low survival rates; hurricanes	N	N	N	N	N	N	N	Y	N	N	Y	N	N	N	NA	N	N	N				7.5	Y
40	Sterna	__Sterna_dougallii_		Tern; Roseate _	N	__Sterna_dougallii_	Birds	Danielle	QC; NB; NS	N	N	N	N	N	Y	Y	Y	N	Y	N	N	N	N	N	N	Predation of eggs; young and adults; low survival rates; hurricanes	N	N	N	N	N	N	N	Y	N	N	Y	N	N	N	NA	N	N	N				7.5	Y
40	Sterna	__Sterna_dougallii_		Tern; Roseate _	N	__Sterna_dougallii_	Birds	Danielle	QC; NB; NS	N	N	N	N	N	Y	Y	Y	N	Y	N	N	N	N	N	N	Predation of eggs; young and adults; low survival rates; hurricanes	N	N	N	N	N	N	N	Y	N	N	Y	N	N	N	NA	N	N	N				7.5	Y
40	Sterna	__Sterna_dougallii_		Tern; Roseate _	N	__Sterna_dougallii_	Birds	Danielle	QC; NB; NS	N	N	N	N	N	Y	Y	Y	N	Y	N	N	N	N	N	N	Predation of eggs; young and adults; low survival rates; hurricanes	N	N	N	N	N	N	N	Y	N	N	Y	N	N	N	NA	N	N	N				7.5	Y
32	Oreoscoptes	__Oreoscoptes_montanus_		Thrasher; Sage _	N	__Oreoscoptes_montanus_	Birds	Danielle	BC; AB; SK	Y	Y	Y	N	N	N	N	N	N	N	N	N	N	N	N	N	Habitat loss	Y	N	N	N	N	N	N	N	N	N	N	N	N	N	NA	N	N	N				3	N
32	Oreoscoptes	__Oreoscoptes_montanus_		Thrasher; Sage _	N	__Oreoscoptes_montanus_	Birds	Danielle	BC; AB; SK	Y	Y	Y	N	N	N	N	N	N	N	N	N	N	N	N	N	Habitat loss	Y	N	N	N	N	N	N	N	N	N	N	N	N	N	NA	N	N	N				3	N
32	Oreoscoptes	__Oreoscoptes_montanus_		Thrasher; Sage _	N	__Oreoscoptes_montanus_	Birds	Danielle	BC; AB; SK	Y	Y	Y	N	N	N	N	N	N	N	N	N	N	N	N	N	Habitat loss	Y	N	N	N	N	N	N	N	N	N	N	N	N	N	NA	N	N	N				3	N
25	Setophaga	__Setophaga_kirtlandii_		Warbler; Kirtland's _	N	__Setophaga_kirtlandii_	Birds	Danielle	ON	N	N	N	N	Y	N	N	N	N	N	N	N	N	N	N	N	Cowbird nest parasitism	N	N	N	N	N	N	N	N	N	N	N	N	Y	N	NA	N	N	N					N
25	Setophaga	__Setophaga_kirtlandii_		Warbler; Kirtland's _	N	__Setophaga_kirtlandii_	Birds	Danielle	ON	N	N	N	N	Y	N	N	N	N	N	N	N	N	N	N	N	Cowbird nest parasitism	N	N	N	N	N	N	N	N	N	N	N	N	Y	N	NA	N	N	N					N
25	Setophaga	__Setophaga_kirtlandii_		Warbler; Kirtland's _	N	__Setophaga_kirtlandii_	Birds	Danielle	ON	N	N	N	N	Y	N	N	N	N	N	N	N	N	N	N	N	Cowbird nest parasitism	N	N	N	N	N	N	N	N	N	N	N	N	Y	N	NA	N	N	N					N
25	Setophaga	__Setophaga_kirtlandii_		Warbler; Kirtland's _	N	__Setophaga_kirtlandii_	Birds	Danielle	ON	N	N	N	N	Y	N	N	N	N	N	N	N	N	N	N	N	Cowbird nest parasitism	N	N	N	N	N	N	N	N	N	N	N	N	Y	N	NA	N	N	N					N
31	Protonotaria	__Protonotaria_citrea_		Warbler; Prothonotary _	N	__Protonotaria_citrea_	Birds	Danielle	ON	N	N	N	N	Y	N	N	N	N	N	N	N	N	N	N	N	Habitat loss; habitat degradation; habitat disturbanes; competition with house wrens; cowbird nest parasitism	Y	N	N	N	N	N	N	N	N	N	N	N	Y	N	NA	N	N	N				3	Y
31	Protonotaria	__Protonotaria_citrea_		Warbler; Prothonotary _	N	__Protonotaria_citrea_	Birds	Danielle	ON	N	N	N	N	Y	N	N	N	N	N	N	N	N	N	N	N	Habitat loss; habitat degradation; habitat disturbanes; competition with house wrens; cowbird nest parasitism	Y	N	N	N	N	N	N	N	N	N	N	N	Y	N	NA	N	N	N				3	Y
31	Protonotaria	__Protonotaria_citrea_		Warbler; Prothonotary _	N	__Protonotaria_citrea_	Birds	Danielle	ON	N	N	N	N	Y	N	N	N	N	N	N	N	N	N	N	N	Habitat loss; habitat degradation; habitat disturbanes; competition with house wrens; cowbird nest parasitism	Y	N	N	N	N	N	N	N	N	N	N	N	Y	N	NA	N	N	N				3	Y
31	Protonotaria	__Protonotaria_citrea_		Warbler; Prothonotary _	N	__Protonotaria_citrea_	Birds	Danielle	ON	N	N	N	N	Y	N	N	N	N	N	N	N	N	N	N	N	Habitat loss; habitat degradation; habitat disturbanes; competition with house wrens; cowbird nest parasitism	Y	N	N	N	N	N	N	N	N	N	N	N	Y	N	NA	N	N	N				3	Y
41	Picoides	__Picoides_albolarvatus_		Woodpecker; White-headed _	N	__Picoides_albolarvatus_	Birds	Danielle	BC	Y	N	N	N	N	N	N	N	N	N	N	N	N	N	N	N	Habitat loss; habitat degradation	Y	N	N	N	N	N	N	N	N	N	N	N	N	N	NA	N	N	N				3.5	N
41	Picoides	__Picoides_albolarvatus_		Woodpecker; White-headed _	N	__Picoides_albolarvatus_	Birds	Danielle	BC	Y	N	N	N	N	N	N	N	N	N	N	N	N	N	N	N	Habitat loss; habitat degradation	Y	N	N	N	N	N	N	N	N	N	N	N	N	N	NA	N	N	N				3.5	N
41	Picoides	__Picoides_albolarvatus_		Woodpecker; White-headed _	N	__Picoides_albolarvatus_	Birds	Danielle	BC	Y	N	N	N	N	N	N	N	N	N	N	N	N	N	N	N	Habitat loss; habitat degradation	Y	N	N	N	N	N	N	N	N	N	N	N	N	N	NA	N	N	N				3.5	N
797	Phoebastria	__Phoebastria_albatrus_		Albatross; Short-tailed _	N	__Phoebastria_albatrus_	Birds	Danielle	BC; PO	Y	N	N	N	N	N	N	N	N	N	N	N	N	N	Y	N	Overharvest; Small breeding range	N	N	N	N	N	Y	N	Y	N	N	N	N	N	N	NA	N	N	N				26	N
797	Phoebastria	__Phoebastria_albatrus_		Albatross; Short-tailed _	N	__Phoebastria_albatrus_	Birds	Danielle	BC; PO	Y	N	N	N	N	N	N	N	N	N	N	N	N	N	Y	N	Overharvest; Small breeding range	N	N	N	N	N	Y	N	Y	N	N	N	N	N	N	NA	N	N	N				26	N
51	Ixobrychus	__Ixobrychus_exilis_		Bittern; Least _	N	__Ixobrychus_exilis_	Birds	Danielle	MB; ON; QC; NB; NS	N	N	N	Y	Y	Y	Y	Y	N	N	N	N	N	N	N	N	Habitat loss; habitat degradation	Y	N	N	N	N	N	N	N	N	N	N	N	N	N	NA	N	N	N					Y
51	Ixobrychus	__Ixobrychus_exilis_		Bittern; Least _	N	__Ixobrychus_exilis_	Birds	Danielle	MB; ON; QC; NB; NS	N	N	N	Y	Y	Y	Y	Y	N	N	N	N	N	N	N	N	Habitat loss; habitat degradation	Y	N	N	N	N	N	N	N	N	N	N	N	N	N	NA	N	N	N					Y
51	Ixobrychus	__Ixobrychus_exilis_		Bittern; Least _	N	__Ixobrychus_exilis_	Birds	Danielle	MB; ON; QC; NB; NS	N	N	N	Y	Y	Y	Y	Y	N	N	N	N	N	N	N	N	Habitat loss; habitat degradation	Y	N	N	N	N	N	N	N	N	N	N	N	N	N	NA	N	N	N					Y
51	Ixobrychus	__Ixobrychus_exilis_		Bittern; Least _	N	__Ixobrychus_exilis_	Birds	Danielle	MB; ON; QC; NB; NS	N	N	N	Y	Y	Y	Y	Y	N	N	N	N	N	N	N	N	Habitat loss; habitat degradation	Y	N	N	N	N	N	N	N	N	N	N	N	N	N	NA	N	N	N					Y
56	Accipiter	__Accipiter_gentilis_laingi_		Goshawk_laingi_subspecies; Northern _	N	__Accipiter_gentilis_laingi_	Birds	Danielle	BC	Y	N	N	N	N	N	N	N	N	N	N	N	N	N	N	N	Habitat loss; decline of prey species; deer browsing depleting understory	Y	N	N	N	N	N	N	N	N	N	N	N	Y	N	NA	N	N	N				5	N
56	Accipiter	__Accipiter_gentilis_laingi_		Goshawk_laingi_subspecies; Northern _	N	__Accipiter_gentilis_laingi_	Birds	Danielle	BC	Y	N	N	N	N	N	N	N	N	N	N	N	N	N	N	N	Habitat loss; decline of prey species; deer browsing depleting understory	Y	N	N	N	N	N	N	N	N	N	N	N	Y	N	NA	N	N	N				5	N
56	Accipiter	__Accipiter_gentilis_laingi_		Goshawk_laingi_subspecies; Northern _	N	__Accipiter_gentilis_laingi_	Birds	Danielle	BC	Y	N	N	N	N	N	N	N	N	N	N	N	N	N	N	N	Habitat loss; decline of prey species; deer browsing depleting understory	Y	N	N	N	N	N	N	N	N	N	N	N	Y	N	NA	N	N	N				5	N
59	Rhodostethia	__Rhodostethia_rosea_		Gull; Ross's _	N	__Rhodostethia_rosea_	Birds	Danielle	NU; MB	N	N	N	Y	N	N	N	N	N	N	N	N	Y	N	N	N	Disturbance in breeding areas; climate change	Y	N	N	N	N	N	N	N	N	Y	N	N	N	N	NA	N	N	N				10	N
59	Rhodostethia	__Rhodostethia_rosea_		Gull; Ross's _	N	__Rhodostethia_rosea_	Birds	Danielle	NU; MB	N	N	N	Y	N	N	N	N	N	N	N	N	Y	N	N	N	Disturbance in breeding areas; climate change	Y	N	N	N	N	N	N	N	N	Y	N	N	N	N	NA	N	N	N				10	N
59	Rhodostethia	__Rhodostethia_rosea_		Gull; Ross's _	N	__Rhodostethia_rosea_	Birds	Danielle	NU; MB	N	N	N	Y	N	N	N	N	N	N	N	N	Y	N	N	N	Disturbance in breeding areas; climate change	Y	N	N	N	N	N	N	N	N	Y	N	N	N	N	NA	N	N	N				10	N
59	Rhodostethia	__Rhodostethia_rosea_		Gull; Ross's _	N	__Rhodostethia_rosea_	Birds	Danielle	NU; MB	N	N	N	Y	N	N	N	N	N	N	N	N	Y	N	N	N	Disturbance in breeding areas; climate change	Y	N	N	N	N	N	N	N	N	Y	N	N	N	N	NA	N	N	N				10	N
39	Brachyramphus	__Brachyramphus_marmoratus_		Murrelet; Marbled _	N	__Brachyramphus_marmoratus_	Birds	Danielle	BC	Y	N	N	N	N	N	N	N	N	N	N	N	N	N	N	N	Habitat loss; shipping; habitat fragmentation; development; fisheries bycatch; changing sea conditions	Y	Y	N	N	N	N	Y	N	N	Y	N	N	N	Y	NA	N	N	N				10	N
39	Brachyramphus	__Brachyramphus_marmoratus_		Murrelet; Marbled _	N	__Brachyramphus_marmoratus_	Birds	Danielle	BC	Y	N	N	N	N	N	N	N	N	N	N	N	N	N	N	N	Habitat loss; shipping; habitat fragmentation; development; fisheries bycatch; changing sea conditions	Y	Y	N	N	N	N	Y	N	N	Y	N	N	N	Y	NA	N	N	N				10	N
39	Brachyramphus	__Brachyramphus_marmoratus_		Murrelet; Marbled _	N	__Brachyramphus_marmoratus_	Birds	Danielle	BC	Y	N	N	N	N	N	N	N	N	N	N	N	N	N	N	N	Habitat loss; shipping; habitat fragmentation; development; fisheries bycatch; changing sea conditions	Y	Y	N	N	N	N	Y	N	N	Y	N	N	N	Y	NA	N	N	N				10	N
573	Anthus	__Anthus_spragueii_		Pipit; Sprague's _	N	__Anthus_spragueii_	Birds	Danielle	AB; SK; MB	N	Y	Y	Y	N	N	N	N	N	N	N	N	N	N	N	N	Habitat loss; habitat degradation; habitat fragmentation	Y	Y	N	N	N	N	N	N	N	N	N	N	N	N	NA	N	N	N				3	P
573	Anthus	__Anthus_spragueii_		Pipit; Sprague's _	N	__Anthus_spragueii_	Birds	Danielle	AB; SK; MB	N	Y	Y	Y	N	N	N	N	N	N	N	N	N	N	N	N	Habitat loss; habitat degradation; habitat fragmentation	Y	Y	N	N	N	N	N	N	N	N	N	N	N	N	NA	N	N	N				3	P
573	Anthus	__Anthus_spragueii_		Pipit; Sprague's _	N	__Anthus_spragueii_	Birds	Danielle	AB; SK; MB	N	Y	Y	Y	N	N	N	N	N	N	N	N	N	N	N	N	Habitat loss; habitat degradation; habitat fragmentation	Y	Y	N	N	N	N	N	N	N	N	N	N	N	N	NA	N	N	N				3	P
38	Lanius	__Lanius_ludovicianus excubitorides_		Shrike_excubitorides_subspecies; Loggerhead _	N	__Lanius_ludovicianus excubitorides_	Birds	Danielle	AB; SK; MB	N	Y	Y	Y	N	N	N	N	N	N	N	N	N	N	N	N	Habitat loss; pesticides	Y	N	Y	N	N	N	N	N	N	N	N	N	N	N	NA	N	Y	N				2	N
38	Lanius	__Lanius_ludovicianus excubitorides_		Shrike_excubitorides_subspecies; Loggerhead _	N	__Lanius_ludovicianus excubitorides_	Birds	Danielle	AB; SK; MB	N	Y	Y	Y	N	N	N	N	N	N	N	N	N	N	N	N	Habitat loss; pesticides	Y	N	Y	N	N	N	N	N	N	N	N	N	N	N	NA	N	Y	N				2	N
38	Lanius	__Lanius_ludovicianus excubitorides_		Shrike_excubitorides_subspecies; Loggerhead _	N	__Lanius_ludovicianus excubitorides_	Birds	Danielle	AB; SK; MB	N	Y	Y	Y	N	N	N	N	N	N	N	N	N	N	N	N	Habitat loss; pesticides	Y	N	Y	N	N	N	N	N	N	N	N	N	N	N	NA	N	Y	N				2	N
52	Numenius	__Numenius_americanus_		Curlew; Long-billed _	N	__Numenius_americanus_	Birds	Danielle	BC; AB; SK	Y	Y	Y	N	N	N	N	N	N	N	N	N	N	N	N	N	Habitat degradation; agriculture; development; habitat loss; oil and gas; climate change; habitat fragmentation; increase in predators	Y	Y	N	N	N	N	N	N	N	Y	N	N	Y	Y	NA	N	N	N				7	NA
52	Numenius	__Numenius_americanus_		Curlew; Long-billed _	N	__Numenius_americanus_	Birds	Danielle	BC; AB; SK	Y	Y	Y	N	N	N	N	N	N	N	N	N	N	N	N	N	Habitat degradation; agriculture; development; habitat loss; oil and gas; climate change; habitat fragmentation; increase in predators	Y	Y	N	N	N	N	N	N	N	Y	N	N	Y	Y	NA	N	N	N				7	NA
52	Numenius	__Numenius_americanus_		Curlew; Long-billed _	N	__Numenius_americanus_	Birds	Danielle	BC; AB; SK	Y	Y	Y	N	N	N	N	N	N	N	N	N	N	N	N	N	Habitat degradation; agriculture; development; habitat loss; oil and gas; climate change; habitat fragmentation; increase in predators	Y	Y	N	N	N	N	N	N	N	Y	N	N	Y	Y	NA	N	N	N				7	NA
22	Histrionicus	__Histrionicus_histrionicus__	_ Eastern population_	Duck; Harlequin _	Y	__Histrionicus_histrionicus__ _ Eastern population_	Birds	Danielle	NU; QC; NB; NS; NL	N	N	N	N	N	Y	Y	Y	N	Y	N	N	Y	N	N	N	Oil spills; hunting	N	N	Y	N	N	Y	N	N	N	N	N	N	N	N	Population increases	N	N	N					NA
22	Histrionicus	__Histrionicus_histrionicus__	_ Eastern population_	Duck; Harlequin _	Y	__Histrionicus_histrionicus__ _ Eastern population_	Birds	Danielle	NU; QC; NB; NS; NL	N	N	N	N	N	Y	Y	Y	N	Y	N	N	Y	N	N	N	Oil spills; hunting	N	N	Y	N	N	Y	N	N	N	N	N	N	N	N	Population increases	N	N	N					NA
22	Histrionicus	__Histrionicus_histrionicus__	_ Eastern population_	Duck; Harlequin _	Y	__Histrionicus_histrionicus__ _ Eastern population_	Birds	Danielle	NU; QC; NB; NS; NL	N	N	N	N	N	Y	Y	Y	N	Y	N	N	Y	N	N	N	Oil spills; hunting	N	N	Y	N	N	Y	N	N	N	N	N	N	N	N	Population increases	N	N	N					NA
54	Falco	__Falco_peregrinus_pealei_		Falcon_pealei_subspecies; Peregrine _	N	__Falco_peregrinus_pealei_	Birds	Danielle	BC	Y	N	N	N	N	N	N	N	N	N	N	N	N	N	N	N	NA	NA	NA	NA	NA	NA	NA	NA	NA	NA	NA	NA	NA	NA	NA	Population increases	N	Y	N				5	NA
54	Falco	__Falco_peregrinus_pealei_		Falcon_pealei_subspecies; Peregrine _	N	__Falco_peregrinus_pealei_	Birds	Danielle	BC	Y	N	N	N	N	N	N	N	N	N	N	N	N	N	N	N	NA	NA	NA	NA	NA	NA	NA	NA	NA	NA	NA	NA	NA	NA	NA	Population increases	N	Y	N				5	NA
54	Falco	__Falco_peregrinus_pealei_		Falcon_pealei_subspecies; Peregrine _	N	__Falco_peregrinus_pealei_	Birds	Danielle	BC	Y	N	N	N	N	N	N	N	N	N	N	N	N	N	N	N	NA	NA	NA	NA	NA	NA	NA	NA	NA	NA	NA	NA	NA	NA	NA	Population increases	N	Y	N				5	NA
54	Falco	__Falco_peregrinus_pealei_		Falcon_pealei_subspecies; Peregrine _	N	__Falco_peregrinus_pealei_	Birds	Danielle	BC	Y	N	N	N	N	N	N	N	N	N	N	N	N	N	N	N	NA	NA	NA	NA	NA	NA	NA	NA	NA	NA	NA	NA	NA	NA	NA	Population increases	N	Y	N				5	NA
644	Bucephala	__Bucephala_islandica__	_ Eastern population_	Goldeneye; Barrow's _	Y	__Bucephala_islandica__ _ Eastern population_	Birds	Danielle	QC; NB; PE; NS; NL	N	N	N	N	N	Y	Y	Y	Y	Y	N	N	N	N	N	N	Habitat loss; habitat degradation	Y	N	N	N	N	N	N	N	N	N	N	N	N	N	NA	N	N	N				2	NA
644	Bucephala	__Bucephala_islandica__	_ Eastern population_	Goldeneye; Barrow's _	Y	__Bucephala_islandica__ _ Eastern population_	Birds	Danielle	QC; NB; PE; NS; NL	N	N	N	N	N	Y	Y	Y	Y	Y	N	N	N	N	N	N	Habitat loss; habitat degradation	Y	N	N	N	N	N	N	N	N	N	N	N	N	N	NA	N	N	N				2	NA
292	Ardea	__Ardea_herodias_fannini_		Heron_fannini_subspecies; Great Blue _	N	__Ardea_herodias_fannini_	Birds	Danielle	BC	Y	N	N	N	N	N	N	N	N	N	N	N	N	N	N	N	Predation; habitat loss; human disturbance	Y	N	N	N	N	N	N	N	N	N	N	N	Y	Y	NA	N	N	N				5.6	NA
292	Ardea	__Ardea_herodias_fannini_		Heron_fannini_subspecies; Great Blue _	N	__Ardea_herodias_fannini_	Birds	Danielle	BC	Y	N	N	N	N	N	N	N	N	N	N	N	N	N	N	N	Predation; habitat loss; human disturbance	Y	N	N	N	N	N	N	N	N	N	N	N	Y	Y	NA	N	N	N				5.6	NA
43	Synthliboramphus	__Synthliboramphus_antiquus_		Murrelet; Ancient _	N	__Synthliboramphus_antiquus_	Birds	Danielle	BC	Y	N	N	N	N	N	N	N	N	N	N	N	N	N	N	N	Introduced predators	N	N	N	N	N	N	N	N	Y	N	N	N	N	N	NA	N	N	N				7.5	NA
43	Synthliboramphus	__Synthliboramphus_antiquus_		Murrelet; Ancient _	N	__Synthliboramphus_antiquus_	Birds	Danielle	BC	Y	N	N	N	N	N	N	N	N	N	N	N	N	N	N	N	Introduced predators	N	N	N	N	N	N	N	N	Y	N	N	N	N	N	NA	N	N	N				7.5	NA
48	Otus	__Otus_flammeolus_		Owl; Flammulated _	N	__Otus_flammeolus_	Birds	Danielle	BC	Y	N	N	N	N	N	N	N	N	N	N	N	N	N	N	N	Habitat loss; habitat degradation; insect infestation; catastrophic fires; small population; limited distribution	Y	N	N	Y	N	N	N	Y	N	N	N	N	N	Y	NA	N	N	N				5	NA
48	Otus	__Otus_flammeolus_		Owl; Flammulated _	N	__Otus_flammeolus_	Birds	Danielle	BC	Y	N	N	N	N	N	N	N	N	N	N	N	N	N	N	N	Habitat loss; habitat degradation; insect infestation; catastrophic fires; small population; limited distribution	Y	N	N	Y	N	N	N	Y	N	N	N	N	N	Y	NA	N	N	N				5	NA
48	Otus	__Otus_flammeolus_		Owl; Flammulated _	N	__Otus_flammeolus_	Birds	Danielle	BC	Y	N	N	N	N	N	N	N	N	N	N	N	N	N	N	N	Habitat loss; habitat degradation; insect infestation; catastrophic fires; small population; limited distribution	Y	N	N	Y	N	N	N	Y	N	N	N	N	N	Y	NA	N	N	N				5	NA
48	Otus	__Otus_flammeolus_		Owl; Flammulated _	N	__Otus_flammeolus_	Birds	Danielle	BC	Y	N	N	N	N	N	N	N	N	N	N	N	N	N	N	N	Habitat loss; habitat degradation; insect infestation; catastrophic fires; small population; limited distribution	Y	N	N	Y	N	N	N	Y	N	N	N	N	N	Y	NA	N	N	N				5	NA
60	Asio	__Asio_flammeus_		Owl; Short-eared _	N	__Asio_flammeus_	Birds	Danielle	YT; NT; NU; BC; AB; SK; MB; ON; QC; NB; PE; NS; NL	Y	Y	Y	Y	Y	Y	Y	Y	Y	Y	Y	Y	Y	N	N	N	Habitat loss; habitat degradation	Y	N	N	N	N	N	N	N	N	N	N	N	N	N	NA	N	N	N				2	NA
60	Asio	__Asio_flammeus_		Owl; Short-eared _	N	__Asio_flammeus_	Birds	Danielle	YT; NT; NU; BC; AB; SK; MB; ON; QC; NB; PE; NS; NL	Y	Y	Y	Y	Y	Y	Y	Y	Y	Y	Y	Y	Y	N	N	N	Habitat loss; habitat degradation	Y	N	N	N	N	N	N	N	N	N	N	N	N	N	NA	N	N	N				2	NA
574	Coturnicops	__Coturnicops_noveboracensis_		Rail; Yellow _	N	__Coturnicops_noveboracensis_	Birds	Danielle	NT; BC; AB; SK; MB; ON; QC; NB	Y	Y	Y	Y	Y	Y	Y	N	N	N	N	Y	N	N	N	N	Small population; compressed wintering range; threats to habitats	Y	N	N	N	N	N	N	Y	N	Y	N	N	N	Y	NA	N	N	N				2	NA
574	Coturnicops	__Coturnicops_noveboracensis_		Rail; Yellow _	N	__Coturnicops_noveboracensis_	Birds	Danielle	NT; BC; AB; SK; MB; ON; QC; NB	Y	Y	Y	Y	Y	Y	Y	N	N	N	N	Y	N	N	N	N	Small population; compressed wintering range; threats to habitats	Y	N	N	N	N	N	N	Y	N	Y	N	N	N	Y	NA	N	N	N				2	NA
574	Coturnicops	__Coturnicops_noveboracensis_		Rail; Yellow _	N	__Coturnicops_noveboracensis_	Birds	Danielle	NT; BC; AB; SK; MB; ON; QC; NB	Y	Y	Y	Y	Y	Y	Y	N	N	N	N	Y	N	N	N	N	Small population; compressed wintering range; threats to habitats	Y	N	N	N	N	N	N	Y	N	Y	N	N	N	Y	NA	N	N	N				2	NA
49	Passerculus	__Passerculus_sandwichensisprinceps_		Sparrow_princeps_subspecies; Savannah _	N	__Passerculus_sandwichensisprinceps_	Birds	Danielle	NS	N	N	N	N	N	N	N	Y	N	N	N	N	N	N	N	N	Small population; development of shoreline habitat; climate change	Y	N	N	N	N	N	N	Y	N	Y	N	N	N	N	NA	N	N	N				1.5	NA
49	Passerculus	__Passerculus_sandwichensisprinceps_		Sparrow_princeps_subspecies; Savannah _	N	__Passerculus_sandwichensisprinceps_	Birds	Danielle	NS	N	N	N	N	N	N	N	Y	N	N	N	N	N	N	N	N	Small population; development of shoreline habitat; climate change	Y	N	N	N	N	N	N	Y	N	Y	N	N	N	N	NA	N	N	N				1.5	NA
49	Passerculus	__Passerculus_sandwichensisprinceps_		Sparrow_princeps_subspecies; Savannah _	N	__Passerculus_sandwichensisprinceps_	Birds	Danielle	NS	N	N	N	N	N	N	N	Y	N	N	N	N	N	N	N	N	Small population; development of shoreline habitat; climate change	Y	N	N	N	N	N	N	Y	N	Y	N	N	N	N	NA	N	N	N				1.5	NA
53	Parkesia	__Parkesia_motacilla_		Waterthrush; Louisiana _	N	__Parkesia_motacilla_	Birds	Danielle	ON; QC	N	N	N	N	Y	Y	N	N	N	N	N	N	N	N	N	N	Habitat degradation; ATVs	Y	N	N	N	Y	N	N	N	N	N	N	N	N	N	NA	N	N	N				2.5	NA
53	Parkesia	__Parkesia_motacilla_		Waterthrush; Louisiana _	N	__Parkesia_motacilla_	Birds	Danielle	ON; QC	N	N	N	N	Y	Y	N	N	N	N	N	N	N	N	N	N	Habitat degradation; ATVs	Y	N	N	N	Y	N	N	N	N	N	N	N	N	N	NA	N	N	N				2.5	NA
53	Parkesia	__Parkesia_motacilla_		Waterthrush; Louisiana _	N	__Parkesia_motacilla_	Birds	Danielle	ON; QC	N	N	N	N	Y	Y	N	N	N	N	N	N	N	N	N	N	Habitat degradation; ATVs	Y	N	N	N	Y	N	N	N	N	N	N	N	N	N	NA	N	N	N				2.5	NA
NA	Icteria	__Icteria_virens_auricollis__	_ Prairie population_	Chat_auricollis_subspecies; Yellow-breasted _	Y	__Icteria_virens_auricollis__ _ Prairie population_	Birds	Danielle	AB; SK	N	Y	Y	N	N	N	N	N	N	N	N	N	N	N	N	N	Small population	N	N	N	N	N	N	N	Y	N	N	N	N	N	N	NA	N	N	N					NA
NA	Icteria	__Icteria_virens_auricollis__	_ Prairie population_	Chat_auricollis_subspecies; Yellow-breasted _	Y	__Icteria_virens_auricollis__ _ Prairie population_	Birds	Danielle	AB; SK	N	Y	Y	N	N	N	N	N	N	N	N	N	N	N	N	N	Small population	N	N	N	N	N	N	N	Y	N	N	N	N	N	N	NA	N	N	N					NA
NA	Icteria	__Icteria_virens_auricollis__	_ Prairie population_	Chat_auricollis_subspecies; Yellow-breasted _	Y	__Icteria_virens_auricollis__ _ Prairie population_	Birds	Danielle	AB; SK	N	Y	Y	N	N	N	N	N	N	N	N	N	N	N	N	N	Small population	N	N	N	N	N	N	N	Y	N	N	N	N	N	N	NA	N	N	N					NA
NA	Aquila	__Aquila_chrysaetos_		Eagle; Golden _	N	__Aquila_chrysaetos_	Birds	Danielle	YT; NT; NU; BC; AB; SK; MB; ON; QC; NL	Y	Y	Y	Y	Y	Y	N	N	N	Y	Y	Y	Y	N	N	N	NA	NA	NA	NA	NA	NA	NA	NA	NA	NA	NA	NA	NA	NA	NA	NA	N	N	N					NA
NA	Aquila	__Aquila_chrysaetos_		Eagle; Golden _	N	__Aquila_chrysaetos_	Birds	Danielle	YT; NT; NU; BC; AB; SK; MB; ON; QC; NL	Y	Y	Y	Y	Y	Y	N	N	N	Y	Y	Y	Y	N	N	N	NA	NA	NA	NA	NA	NA	NA	NA	NA	NA	NA	NA	NA	NA	NA	NA	N	N	N					NA
NA	Falco	__Falco_mexicanus_		Falcon; Prairie _	N	__Falco_mexicanus_	Birds	Danielle	BC; AB; SK	Y	Y	Y	N	N	N	N	N	N	N	N	N	N	N	N	N	NA	NA	NA	NA	NA	NA	NA	NA	NA	NA	NA	NA	NA	NA	NA	NA	N	N	N					NA
NA	Falco	__Falco_mexicanus_		Falcon; Prairie _	N	__Falco_mexicanus_	Birds	Danielle	BC; AB; SK	Y	Y	Y	N	N	N	N	N	N	N	N	N	N	N	N	N	NA	NA	NA	NA	NA	NA	NA	NA	NA	NA	NA	NA	NA	NA	NA	NA	N	N	N					NA
NA	Falco	__Falco_mexicanus_		Falcon; Prairie _	N	__Falco_mexicanus_	Birds	Danielle	BC; AB; SK	Y	Y	Y	N	N	N	N	N	N	N	N	N	N	N	N	N	NA	NA	NA	NA	NA	NA	NA	NA	NA	NA	NA	NA	NA	NA	NA	NA	N	N	N					NA
NA	Falco	__Falco_rusticolus_		Gyrfalcon _	N	__Falco_rusticolus_	Birds	Danielle	YT; NT; NU; BC; AB; SK; ON; QC; PE; NS; NL	Y	Y	Y	N	Y	Y	N	Y	Y	Y	Y	Y	Y	N	N	N	NA	NA	NA	NA	NA	NA	NA	NA	NA	NA	NA	NA	NA	NA	NA	NA	N	N	N					NA
NA	Falco	__Falco_rusticolus_		Gyrfalcon _	N	__Falco_rusticolus_	Birds	Danielle	YT; NT; NU; BC; AB; SK; ON; QC; PE; NS; NL	Y	Y	Y	N	Y	Y	N	Y	Y	Y	Y	Y	Y	N	N	N	NA	NA	NA	NA	NA	NA	NA	NA	NA	NA	NA	NA	NA	NA	NA	NA	N	N	N					NA
NA	Accipiter	__Accipiter_striatus_		Hawk; Sharp-shinned _	N	__Accipiter_striatus_	Birds	Danielle	YT;NT; NU; BC; AB; SK; MB; ON; QC; NB; PE; NS; NL	Y	Y	Y	Y	Y	Y	Y	Y	Y	Y	Y	Y	Y	N	N	N	NA	NA	NA	NA	NA	NA	NA	NA	NA	NA	NA	NA	NA	NA	NA	NA	N	N	N					NA
NA	Accipiter	__Accipiter_striatus_		Hawk; Sharp-shinned _	N	__Accipiter_striatus_	Birds	Danielle	YT;NT; NU; BC; AB; SK; MB; ON; QC; NB; PE; NS; NL	Y	Y	Y	Y	Y	Y	Y	Y	Y	Y	Y	Y	Y	N	N	N	NA	NA	NA	NA	NA	NA	NA	NA	NA	NA	NA	NA	NA	NA	NA	NA	N	N	N					NA
NA	Chlidonias	__Chlidonias_niger_		Tern; Black _	N	__Chlidonias_niger_	Birds	Danielle	NT; BC; AB; SK; MB; ON; QC; NB; NS	Y	Y	Y	Y	Y	Y	Y	Y	N	N	N	N	N	N	N	N	NA	NA	NA	NA	NA	NA	NA	NA	NA	NA	NA	NA	NA	NA	NA	NA	N	N	N					NA
NA	Chlidonias	__Chlidonias_niger_		Tern; Black _	N	__Chlidonias_niger_	Birds	Danielle	NT; BC; AB; SK; MB; ON; QC; NB; NS	Y	Y	Y	Y	Y	Y	Y	Y	N	N	N	N	N	N	N	N	NA	NA	NA	NA	NA	NA	NA	NA	NA	NA	NA	NA	NA	NA	NA	NA	N	N	N					NA
721	Pituophis	__Pituophis_catenifer_catenifer_		Gophersnake; Pacific _	N	__Pituophis_catenifer_catenifer_	Reptiles	Danielle	BC	Y	N	N	N	N	N	N	N	N	N	N	N	N	N	N	N	NA	NA	NA	NA	NA	NA	NA	NA	NA	NA	NA	NA	NA	NA	NA	NA	N	N	N				5	N
721	Pituophis	__Pituophis_catenifer_catenifer_		Gophersnake; Pacific _	N	__Pituophis_catenifer_catenifer_	Reptiles	Danielle	BC	Y	N	N	N	N	N	N	N	N	N	N	N	N	N	N	N	NA	NA	NA	NA	NA	NA	NA	NA	NA	NA	NA	NA	NA	NA	NA	NA	N	N	N				5	N
275	Phrynosoma	__Phrynosoma_douglasii_		Lizard; Pygmy Short-horned _	N	__Phrynosoma_douglasii_	Reptiles	Danielle	BC	Y	N	N	N	N	N	N	N	N	N	N	N	N	N	N	N	NA	NA	NA	NA	NA	NA	NA	NA	NA	NA	NA	NA	NA	NA	NA	NA	N	N	N				5	N
275	Phrynosoma	__Phrynosoma_douglasii_		Lizard; Pygmy Short-horned _	N	__Phrynosoma_douglasii_	Reptiles	Danielle	BC	Y	N	N	N	N	N	N	N	N	N	N	N	N	N	N	N	NA	NA	NA	NA	NA	NA	NA	NA	NA	NA	NA	NA	NA	NA	NA	NA	N	N	N				5	N
275	Phrynosoma	__Phrynosoma_douglasii_		Lizard; Pygmy Short-horned _	N	__Phrynosoma_douglasii_	Reptiles	Danielle	BC	Y	N	N	N	N	N	N	N	N	N	N	N	N	N	N	N	NA	NA	NA	NA	NA	NA	NA	NA	NA	NA	NA	NA	NA	NA	NA	NA	N	N	N				5	N
682	Crotalus	__Crotalus_horridus_		Rattlesnake; Timber _	N	__Crotalus_horridus_	Reptiles	Danielle	ON	N	N	N	N	Y	N	N	N	N	N	N	N	N	N	N	N	NA	NA	NA	NA	NA	NA	NA	NA	NA	NA	NA	NA	NA	NA	NA	NA	N	N	N				6	N
682	Crotalus	__Crotalus_horridus_		Rattlesnake; Timber _	N	__Crotalus_horridus_	Reptiles	Danielle	ON	N	N	N	N	Y	N	N	N	N	N	N	N	N	N	N	N	NA	NA	NA	NA	NA	NA	NA	NA	NA	NA	NA	NA	NA	NA	NA	NA	N	N	N				6	N
710	Actinemys	__Actinemys_marmorata_		Turtle; Pacific Pond _	N	__Actinemys_marmorata_	Reptiles	Danielle	BC	Y	N	N	N	N	N	N	N	N	N	N	N	N	N	N	N	NA	NA	NA	NA	NA	NA	NA	NA	NA	NA	NA	NA	NA	NA	NA	NA	N	N	N				10	N
710	Actinemys	__Actinemys_marmorata_		Turtle; Pacific Pond _	N	__Actinemys_marmorata_	Reptiles	Danielle	BC	Y	N	N	N	N	N	N	N	N	N	N	N	N	N	N	N	NA	NA	NA	NA	NA	NA	NA	NA	NA	NA	NA	NA	NA	NA	NA	NA	N	N	N				10	N
681	Hypsiglena	__Hypsiglena_chlorophaea_		Nightsnake; Desert _	N	__Hypsiglena_chlorophaea_	Reptiles	Danielle	BC	Y	N	N	N	N	N	N	N	N	N	N	N	N	N	N	N	Urban and Agriculture developments; small population size; scattered distribution pattern	Y	N	N	N	N	N	N	Y	N	N	N	N	N	Y	NA	N	N	N				5	N
681	Hypsiglena	__Hypsiglena_chlorophaea_		Nightsnake; Desert _	N	__Hypsiglena_chlorophaea_	Reptiles	Danielle	BC	Y	N	N	N	N	N	N	N	N	N	N	N	N	N	N	N	Urban and Agriculture developments; small population size; scattered distribution pattern	Y	N	N	N	N	N	N	Y	N	N	N	N	N	Y	NA	N	N	N				5	N
271	Coluber	__Coluber_constrictor_foxii_		Racer; Blue _	N	__Coluber_constrictor_foxii_	Reptiles	Danielle	ON	N	N	N	N	Y	N	N	N	N	N	N	N	N	N	N	N	Habitat loss; habitat fragmentation; road mortality; persecution	Y	Y	N	N	N	N	N	N	N	N	N	Y	N	Y	NA	N	N	N				7	N
271	Coluber	__Coluber_constrictor_foxii_		Racer; Blue _	N	__Coluber_constrictor_foxii_	Reptiles	Danielle	ON	N	N	N	N	Y	N	N	N	N	N	N	N	N	N	N	N	Habitat loss; habitat fragmentation; road mortality; persecution	Y	Y	N	N	N	N	N	N	N	N	N	Y	N	Y	NA	N	N	N				7	N
271	Coluber	__Coluber_constrictor_foxii_		Racer; Blue _	N	__Coluber_constrictor_foxii_	Reptiles	Danielle	ON	N	N	N	N	Y	N	N	N	N	N	N	N	N	N	N	N	Habitat loss; habitat fragmentation; road mortality; persecution	Y	Y	N	N	N	N	N	N	N	N	N	Y	N	Y	NA	N	N	N				7	N
586	Contia	__Contia_tenuis_		Snake; Sharp-tailed _	N	__Contia_tenuis_	Reptiles	Danielle	BC	Y	N	N	N	N	N	N	N	N	N	N	N	N	N	N	N	Development; increasing human populations; off-trail recreation; fragmentation; small population	Y	Y	N	N	Y	N	N	Y	N	N	N	N	N	Y	NA	N	N	N				18.5	N
586	Contia	__Contia_tenuis_		Snake; Sharp-tailed _	N	__Contia_tenuis_	Reptiles	Danielle	BC	Y	N	N	N	N	N	N	N	N	N	N	N	N	N	N	N	Development; increasing human populations; off-trail recreation; fragmentation; small population	Y	Y	N	N	Y	N	N	Y	N	N	N	N	N	Y	NA	N	N	N				18.5	N
586	Contia	__Contia_tenuis_		Snake; Sharp-tailed _	N	__Contia_tenuis_	Reptiles	Danielle	BC	Y	N	N	N	N	N	N	N	N	N	N	N	N	N	N	N	Development; increasing human populations; off-trail recreation; fragmentation; small population	Y	Y	N	N	Y	N	N	Y	N	N	N	N	N	Y	NA	N	N	N				18.5	N
273	Nerodia	__Nerodia_sipedon_insularum_		Watersnake; Lake Erie _	N	__Nerodia_sipedon_insularum_	Reptiles	Danielle	ON	N	N	N	N	Y	N	N	N	N	N	N	N	N	N	N	N	Small population; habitat loss; road mortality; construction; persecution	Y	N	N	N	N	N	N	Y	N	N	N	Y	N	Y	NA	N	N	N				6	N
273	Nerodia	__Nerodia_sipedon_insularum_		Watersnake; Lake Erie _	N	__Nerodia_sipedon_insularum_	Reptiles	Danielle	ON	N	N	N	N	Y	N	N	N	N	N	N	N	N	N	N	N	Small population; habitat loss; road mortality; construction; persecution	Y	N	N	N	N	N	N	Y	N	N	N	Y	N	Y	NA	N	N	N				6	N
722	Pituophis	__Pituophis_catenifer_deserticola_		Gophersnake; Great Basin _	N	__Pituophis_catenifer_deserticola_	Reptiles	Danielle	BC	Y	N	N	N	N	N	N	N	N	N	N	N	N	N	N	N	Habitat fragmentation; road mortality; habitat loss; habitat degradation; killing	Y	Y	N	N	N	N	N	N	N	N	N	Y	N	Y	NA	N	N	N				7	N
722	Pituophis	__Pituophis_catenifer_deserticola_		Gophersnake; Great Basin _	N	__Pituophis_catenifer_deserticola_	Reptiles	Danielle	BC	Y	N	N	N	N	N	N	N	N	N	N	N	N	N	N	N	Habitat fragmentation; road mortality; habitat loss; habitat degradation; killing	Y	Y	N	N	N	N	N	N	N	N	N	Y	N	Y	NA	N	N	N				7	N
728	Thamnophis	__Thamnophis_sauritus__	_ Atlantic population_	Ribbonsnake; Eastern _	Y	__Thamnophis_sauritus__ _ Atlantic population_	Reptiles	Danielle	NS	N	N	N	N	N	N	N	Y	N	N	N	N	N	N	N	N	Small population; shoreline development	Y	N	N	N	N	N	N	Y	N	N	N	N	N		NN	N	N	N				5	P
728	Thamnophis	__Thamnophis_sauritus__	_ Atlantic population_	Ribbonsnake; Eastern _	Y	__Thamnophis_sauritus__ _ Atlantic population_	Reptiles	Danielle	NS	N	N	N	N	N	N	N	Y	N	N	N	N	N	N	N	N	Small population; shoreline development	Y	N	N	N	N	N	N	Y	N	N	N	N	N		NN	N	N	N				5	P
301	Heterodon	__Heterodon_platirhinos_		Snake; Eastern Hog-nosed _	N	__Heterodon_platirhinos_	Reptiles	Danielle	ON	N	N	N	N	Y	N	N	N	N	N	N	N	N	N	N	N	Road mortality; habitat fragmentation; persecution; habitat loss; development; poaching for illegal wildlife trade	Y	Y	N	N	N	Y	N	N	N	N	N	Y	N	Y	NA	N	N	N				6.5	N
301	Heterodon	__Heterodon_platirhinos_		Snake; Eastern Hog-nosed _	N	__Heterodon_platirhinos_	Reptiles	Danielle	ON	N	N	N	N	Y	N	N	N	N	N	N	N	N	N	N	N	Road mortality; habitat fragmentation; persecution; habitat loss; development; poaching for illegal wildlife trade	Y	Y	N	N	N	Y	N	N	N	N	N	Y	N	Y	NA	N	N	N				6.5	N
301	Heterodon	__Heterodon_platirhinos_		Snake; Eastern Hog-nosed _	N	__Heterodon_platirhinos_	Reptiles	Danielle	ON	N	N	N	N	Y	N	N	N	N	N	N	N	N	N	N	N	Road mortality; habitat fragmentation; persecution; habitat loss; development; poaching for illegal wildlife trade	Y	Y	N	N	N	Y	N	N	N	N	N	Y	N	Y	NA	N	N	N				6.5	N
278	Apalone	__Apalone_spinifera_		Softshell; Spiny _	N	__Apalone_spinifera_	Reptiles	Danielle	ON; QC	N	N	N	N	Y	Y	N	N	N	N	N	N	N	N	N	N	Habitat loss; habitat degradation; development; recreation; dams; high predation rates on nests; collisions with motor boats; incidental mortality from fisheries	Y	N	N	N	Y	N	Y	N	N	N	N	Y	Y	N	NA	N	N	N				18	N
278	Apalone	__Apalone_spinifera_		Softshell; Spiny _	N	__Apalone_spinifera_	Reptiles	Danielle	ON; QC	N	N	N	N	Y	Y	N	N	N	N	N	N	N	N	N	N	Habitat loss; habitat degradation; development; recreation; dams; high predation rates on nests; collisions with motor boats; incidental mortality from fisheries	Y	N	N	N	Y	N	Y	N	N	N	N	Y	Y	N	NA	N	N	N				18	N
709	Thamnophis	__Thamnophis_sauritus__	_ Great Lakes population_	Ribbonsnake; Eastern _	Y	__Thamnophis_sauritus__ _ Great Lakes population_	Reptiles	Danielle	ON; QC	N	N	N	N	Y	Y	N	N	N	N	N	N	N	N	N	N	Habitat loss; road development; road mortality; shoreline development	Y	N	N	N	N	N	N	N	N	N	N	Y	N	N	NA	N	N	N				5	N
709	Thamnophis	__Thamnophis_sauritus__	_ Great Lakes population_	Ribbonsnake; Eastern _	Y	__Thamnophis_sauritus__ _ Great Lakes population_	Reptiles	Danielle	ON; QC	N	N	N	N	Y	Y	N	N	N	N	N	N	N	N	N	N	Habitat loss; road development; road mortality; shoreline development	Y	N	N	N	N	N	N	N	N	N	N	Y	N	N	NA	N	N	N				5	N
712	Graptemys	__Graptemys_geographica_		Turtle; Northern Map _	N	__Graptemys_geographica_	Reptiles	Danielle	ON; QC	N	N	N	N	Y	Y	N	N	N	N	N	N	N	N	N	N	Long life history; threats to habitat; collisions with motor boats; commercial fisheries bycatch; habitat loss; habitat degradation; high predation by racoons	Y	N	N	N	Y	N	Y	Y	N	N	N	Y	Y	N	NA	N	N	N				20	NA
712	Graptemys	__Graptemys_geographica_		Turtle; Northern Map _	N	__Graptemys_geographica_	Reptiles	Danielle	ON; QC	N	N	N	N	Y	Y	N	N	N	N	N	N	N	N	N	N	Long life history; threats to habitat; collisions with motor boats; commercial fisheries bycatch; habitat loss; habitat degradation; high predation by racoons	Y	N	N	N	Y	N	Y	Y	N	N	N	Y	Y	N	NA	N	N	N				20	NA
272	Acris	__Acris_blanchardi_		Frog; Blanchard's Cricket _	N	__Acris_blanchardi_	Amphibians	Brett	ON	N	N	N	N	Y	N	N	N	N	N	N	N	N	N	N	N	Habitat loss; pesticides & herbicides & other contaminants	Y	N	Y	N	N	N	N	N	N	N	N	N	N	N	NA	N	N	N				1	N
272	Acris	__Acris_blanchardi_		Frog; Blanchard's Cricket _	N	__Acris_blanchardi_	Amphibians	Brett	ON	N	N	N	N	Y	N	N	N	N	N	N	N	N	N	N	N	Habitat loss; pesticides & herbicides & other contaminants	Y	N	Y	N	N	N	N	N	N	N	N	N	N	N	NA	N	N	N				1	N
551	Lithobates	__Lithobates_pipiens__	_ Rocky Mountain population_	Frog; Northern Leopard _	Y	__Lithobates_pipiens__ _ Rocky Mountain population_	Amphibians	Brett	BC	Y	N	N	N	N	N	N	N	N	N	N	N	N	N	N	N	Disease; non-native species introduction; environmental contamination.	N	N	Y	Y	N	N	N	N	Y	N	N	N	N	N	NA	N	N	N				2.5	N
551	Lithobates	__Lithobates_pipiens__	_ Rocky Mountain population_	Frog; Northern Leopard _	Y	__Lithobates_pipiens__ _ Rocky Mountain population_	Amphibians	Brett	BC	Y	N	N	N	N	N	N	N	N	N	N	N	N	N	N	N	Disease; non-native species introduction; environmental contamination.	N	N	Y	Y	N	N	N	N	Y	N	N	N	N	N	NA	N	N	N				2.5	N
551	Lithobates	__Lithobates_pipiens__	_ Rocky Mountain population_	Frog; Northern Leopard _	Y	__Lithobates_pipiens__ _ Rocky Mountain population_	Amphibians	Brett	BC	Y	N	N	N	N	N	N	N	N	N	N	N	N	N	N	N	Disease; non-native species introduction; environmental contamination.	N	N	Y	Y	N	N	N	N	Y	N	N	N	N	N	NA	N	N	N				2.5	N
614	Rana	__Rana_pretiosa_		Frog; Oregon Spotted _	N	__Rana_pretiosa_	Amphibians	Brett	BC	Y	N	N	N	N	N	N	N	N	N	N	N	N	N	N	N	Habitat loss and fragmentation; hydrological alteration; disease; introduced predators; and poor water quality	Y	Y	Y	Y	N	N	N	N	Y	N	N	N	N	N	NA	N	N	N				5.1	N
614	Rana	__Rana_pretiosa_		Frog; Oregon Spotted _	N	__Rana_pretiosa_	Amphibians	Brett	BC	Y	N	N	N	N	N	N	N	N	N	N	N	N	N	N	N	Habitat loss and fragmentation; hydrological alteration; disease; introduced predators; and poor water quality	Y	Y	Y	Y	N	N	N	N	Y	N	N	N	N	N	NA	N	N	N				5.1	N
614	Rana	__Rana_pretiosa_		Frog; Oregon Spotted _	N	__Rana_pretiosa_	Amphibians	Brett	BC	Y	N	N	N	N	N	N	N	N	N	N	N	N	N	N	N	Habitat loss and fragmentation; hydrological alteration; disease; introduced predators; and poor water quality	Y	Y	Y	Y	N	N	N	N	Y	N	N	N	N	N	NA	N	N	N				5.1	N
539	Spea	__Spea_intermontana_		Spadefoot; Great Basin _	N	__Spea_intermontana_	Amphibians	Brett	BC	Y	N	N	N	N	N	N	N	N	N	N	N	N	N	N	N	Habitat loss and fragmentation	Y	Y	N	N	N	N	N	N	N	N	N	N	N	N	NA	N	N	N				4	N
539	Spea	__Spea_intermontana_		Spadefoot; Great Basin _	N	__Spea_intermontana_	Amphibians	Brett	BC	Y	N	N	N	N	N	N	N	N	N	N	N	N	N	N	N	Habitat loss and fragmentation	Y	Y	N	N	N	N	N	N	N	N	N	N	N	N	NA	N	N	N				4	N
539	Spea	__Spea_intermontana_		Spadefoot; Great Basin _	N	__Spea_intermontana_	Amphibians	Brett	BC	Y	N	N	N	N	N	N	N	N	N	N	N	N	N	N	N	Habitat loss and fragmentation	Y	Y	N	N	N	N	N	N	N	N	N	N	N	N	NA	N	N	N				4	N
631	Ascaphus	__Ascaphus_truei_		Frog; Coastal Tailed _	N	__Ascaphus_truei_	Amphibians	Brett	BC	Y	N	N	N	N	N	N	N	N	N	N	N	N	N	N	N	Habitat loss	Y	N	N	N	N	N	N	N	N	N	N	N	N	N	NA	N	N	N				15	NA
631	Ascaphus	__Ascaphus_truei_		Frog; Coastal Tailed _	N	__Ascaphus_truei_	Amphibians	Brett	BC	Y	N	N	N	N	N	N	N	N	N	N	N	N	N	N	N	Habitat loss	Y	N	N	N	N	N	N	N	N	N	N	N	N	N	NA	N	N	N				15	NA
552	Lithobates	__Lithobates_pipiens__	_ Western Boreal/Prairie populations_	Frog; Northern Leopard _	Y	__Lithobates_pipiens__ _ Western Boreal/Prairie populations_	Amphibians	Brett	NWT; AB; SK; MB	N	Y	Y	Y	N	N	N	N	N	N	N	Y	N	N	N	N	habitat conversion; including wetland drainage and eutrophication; game fish introduction; collecting; pesticide contamination and habitat fragmentation that curtails recolonization and rescue of declining populations. The species is also susceptible to emerging diseases.	Y	Y	Y	Y	N	N	N	N	Y	N	N	N	N	N	NA	N	N	N				2.5	NA
552	Lithobates	__Lithobates_pipiens__	_ Western Boreal/Prairie populations_	Frog; Northern Leopard _	Y	__Lithobates_pipiens__ _ Western Boreal/Prairie populations_	Amphibians	Brett	NWT; AB; SK; MB	N	Y	Y	Y	N	N	N	N	N	N	N	Y	N	N	N	N	habitat conversion; including wetland drainage and eutrophication; game fish introduction; collecting; pesticide contamination and habitat fragmentation that curtails recolonization and rescue of declining populations. The species is also susceptible to emerging diseases.	Y	Y	Y	Y	N	N	N	N	Y	N	N	N	N	N	NA	N	N	N				2.5	NA
552	Lithobates	__Lithobates_pipiens__	_ Western Boreal/Prairie populations_	Frog; Northern Leopard _	Y	__Lithobates_pipiens__ _ Western Boreal/Prairie populations_	Amphibians	Brett	NWT; AB; SK; MB	N	Y	Y	Y	N	N	N	N	N	N	N	Y	N	N	N	N	habitat conversion; including wetland drainage and eutrophication; game fish introduction; collecting; pesticide contamination and habitat fragmentation that curtails recolonization and rescue of declining populations. The species is also susceptible to emerging diseases.	Y	Y	Y	Y	N	N	N	N	Y	N	N	N	N	N	NA	N	N	N				2.5	NA
566	Rana	__Rana_aurora_		Frog; Red-legged _	N	__Rana_aurora_	Amphibians	Brett	BC	Y	N	N	N	N	N	N	N	N	N	N	N	N	N	N	N	Habitat loss and fragmentation; Introduced frogs	Y	Y	N	N	N	N	N	N	Y	N	N	N	N	N	NA	N	N	N				3.5	NA
566	Rana	__Rana_aurora_		Frog; Red-legged _	N	__Rana_aurora_	Amphibians	Brett	BC	Y	N	N	N	N	N	N	N	N	N	N	N	N	N	N	N	Habitat loss and fragmentation; Introduced frogs	Y	Y	N	N	N	N	N	N	Y	N	N	N	N	N	NA	N	N	N				3.5	NA
566	Rana	__Rana_aurora_		Frog; Red-legged _	N	__Rana_aurora_	Amphibians	Brett	BC	Y	N	N	N	N	N	N	N	N	N	N	N	N	N	N	N	Habitat loss and fragmentation; Introduced frogs	Y	Y	N	N	N	N	N	N	Y	N	N	N	N	N	NA	N	N	N				3.5	NA
541	Plethodon	__Plethodon_idahoensis_		Salamander; Coeur d'Alene _	N	__Plethodon_idahoensis_	Amphibians	Brett	BC	Y	N	N	N	N	N	N	N	N	N	N	N	N	N	N	N	Habitat disturbance; fragmentation; road construction; small-scale hydro	Y	Y	N	N	N	N	N	N	N	N	N	Y	N	Y	NA	N	N	N				5	NA
541	Plethodon	__Plethodon_idahoensis_		Salamander; Coeur d'Alene _	N	__Plethodon_idahoensis_	Amphibians	Brett	BC	Y	N	N	N	N	N	N	N	N	N	N	N	N	N	N	N	Habitat disturbance; fragmentation; road construction; small-scale hydro	Y	Y	N	N	N	N	N	N	N	N	N	Y	N	Y	NA	N	N	N				5	NA
541	Plethodon	__Plethodon_idahoensis_		Salamander; Coeur d'Alene _	N	__Plethodon_idahoensis_	Amphibians	Brett	BC	Y	N	N	N	N	N	N	N	N	N	N	N	N	N	N	N	Habitat disturbance; fragmentation; road construction; small-scale hydro	Y	Y	N	N	N	N	N	N	N	N	N	Y	N	Y	NA	N	N	N				5	NA
559	Anaxyrus	__Anaxyrus_cognatus_		Toad; Great Plains _	N	__Anaxyrus_cognatus_	Amphibians	Brett	AB; SK; MB	N	Y	Y	Y	N	N	N	N	N	N	N	N	N	N	N	N	Habitat loss; fragmentation	Y	Y	N	N	N	N	N	N	N	N	N	N	N	N	NA	N	N	N				5	NA
559	Anaxyrus	__Anaxyrus_cognatus_		Toad; Great Plains _	N	__Anaxyrus_cognatus_	Amphibians	Brett	AB; SK; MB	N	Y	Y	Y	N	N	N	N	N	N	N	N	N	N	N	N	Habitat loss; fragmentation	Y	Y	N	N	N	N	N	N	N	N	N	N	N	N	NA	N	N	N				5	NA
559	Anaxyrus	__Anaxyrus_cognatus_		Toad; Great Plains _	N	__Anaxyrus_cognatus_	Amphibians	Brett	AB; SK; MB	N	Y	Y	Y	N	N	N	N	N	N	N	N	N	N	N	N	Habitat loss; fragmentation	Y	Y	N	N	N	N	N	N	N	N	N	N	N	N	NA	N	N	N				5	NA
NA	Lithobates	__Lithobates_pipiens__	_ Eastern populations_	Frog; Northern Leopard _	Y	__Lithobates_pipiens__ _ Eastern populations_	Amphibians	Brett	MB; ON; QC; NB; PE; NS; NL	N	N	N	Y	Y	Y	Y	Y	Y	Y	N	N	N	N	N	N	None	N	N	N	N	N	N	N	N	N	N	N	N	N	N	NA	N	N	N				2.5	NA
NA	Lithobates	__Lithobates_pipiens__	_ Eastern populations_	Frog; Northern Leopard _	Y	__Lithobates_pipiens__ _ Eastern populations_	Amphibians	Brett	MB; ON; QC; NB; PE; NS; NL	N	N	N	Y	Y	Y	Y	Y	Y	Y	N	N	N	N	N	N	None	N	N	N	N	N	N	N	N	N	N	N	N	N	N	NA	N	N	N				2.5	NA
NA	Coregonus	__Coregonus_johannae_		Cisco; Deepwater _	N	__Coregonus_johannae_	Fish (Freshwater)	Cam	ON	N	N	N	N	Y	N	N	N	N	N	N	N	N	N	N	N	NA	NA	NA	NA	NA	NA	NA	NA	NA	NA	NA	NA	NA	NA	NA	NA	N	N	N					NA
NA	Coregonus	__Coregonus_johannae_		Cisco; Deepwater _	N	__Coregonus_johannae_	Fish (Freshwater)	Cam	ON	N	N	N	N	Y	N	N	N	N	N	N	N	N	N	N	N	NA	NA	NA	NA	NA	NA	NA	NA	NA	NA	NA	NA	NA	NA	NA	NA	N	N	N					NA
NA	Rhinichthys	__Rhinichthys_cataractae_smithi_		Dace; Banff Longnose _	N	__Rhinichthys_cataractae_smithi_	Fish (Freshwater)	Cam	AB	N	Y	N	N	N	N	N	N	N	N	N	N	N	N	N	N	NA	NA	NA	NA	NA	NA	NA	NA	NA	NA	NA	NA	NA	NA	NA	NA	N	N	N					NA
NA	Rhinichthys	__Rhinichthys_cataractae_smithi_		Dace; Banff Longnose _	N	__Rhinichthys_cataractae_smithi_	Fish (Freshwater)	Cam	AB	N	Y	N	N	N	N	N	N	N	N	N	N	N	N	N	N	NA	NA	NA	NA	NA	NA	NA	NA	NA	NA	NA	NA	NA	NA	NA	NA	N	N	N					NA
NA	Gasterosteus	__Gasterosteus_aculeatus_	Hadley Lake Benthic Threespine	Stickleback; Hadley Lake Benthic Threespine _	Y	__Gasterosteus_aculeatus_ Hadley Lake Benthic Threespine	Fish (Freshwater)	Cam	BC	Y	N	N	N	N	N	N	N	N	N	N	N	N	N	N	N	NA	NA	NA	NA	NA	NA	NA	NA	NA	NA	NA	NA	NA	NA	NA	NA	N	N	N					NA
NA	Gasterosteus	__Gasterosteus_aculeatus_	Hadley Lake Benthic Threespine	Stickleback; Hadley Lake Benthic Threespine _	Y	__Gasterosteus_aculeatus_ Hadley Lake Benthic Threespine	Fish (Freshwater)	Cam	BC	Y	N	N	N	N	N	N	N	N	N	N	N	N	N	N	N	NA	NA	NA	NA	NA	NA	NA	NA	NA	NA	NA	NA	NA	NA	NA	NA	N	N	N					NA
NA	Gasterosteus	__Gasterosteus_aculeatus_	Hadley Lake Limnetic Threespine	Stickleback; Hadley Lake Limnetic Threespine _	Y	__Gasterosteus_aculeatus_ Hadley Lake Limnetic Threespine	Fish (Freshwater)	Cam	BC	Y	N	N	N	N	N	N	N	N	N	N	N	N	N	N	N	NA	NA	NA	NA	NA	NA	NA	NA	NA	NA	NA	NA	NA	NA	NA	NA	N	N	N					NA
NA	Gasterosteus	__Gasterosteus_aculeatus_	Hadley Lake Limnetic Threespine	Stickleback; Hadley Lake Limnetic Threespine _	Y	__Gasterosteus_aculeatus_ Hadley Lake Limnetic Threespine	Fish (Freshwater)	Cam	BC	Y	N	N	N	N	N	N	N	N	N	N	N	N	N	N	N	NA	NA	NA	NA	NA	NA	NA	NA	NA	NA	NA	NA	NA	NA	NA	NA	N	N	N					NA
NA	Sander	__Sander_vitreus_glaucus_		Walleye; Blue _	N	__Sander_vitreus_glaucus_	Fish (Freshwater)	Cam	ON	N	N	N	N	Y	N	N	N	N	N	N	N	N	N	N	N	NA	NA	NA	NA	NA	NA	NA	NA	NA	NA	NA	NA	NA	NA	NA	NA	N	N	N					NA
NA	Sander	__Sander_vitreus_glaucus_		Walleye; Blue _	N	__Sander_vitreus_glaucus_	Fish (Freshwater)	Cam	ON	N	N	N	N	Y	N	N	N	N	N	N	N	N	N	N	N	NA	NA	NA	NA	NA	NA	NA	NA	NA	NA	NA	NA	NA	NA	NA	NA	N	N	N					NA
84	Erimystax	__Erimystax_x-punctatus_		Chub; Gravel _	N	__Erimystax_x-punctatus_	Fish (Freshwater)	Cam	ON	N	N	N	N	Y	N	N	N	N	N	N	N	N	N	N	N	NA	NA	NA	NA	NA	NA	NA	NA	NA	NA	NA	NA	NA	NA	NA	NA	N	N	N				2.5	N
84	Erimystax	__Erimystax_x-punctatus_		Chub; Gravel _	N	__Erimystax_x-punctatus_	Fish (Freshwater)	Cam	ON	N	N	N	N	Y	N	N	N	N	N	N	N	N	N	N	N	NA	NA	NA	NA	NA	NA	NA	NA	NA	NA	NA	NA	NA	NA	NA	NA	N	N	N				2.5	N
84	Erimystax	__Erimystax_x-punctatus_		Chub; Gravel _	N	__Erimystax_x-punctatus_	Fish (Freshwater)	Cam	ON	N	N	N	N	Y	N	N	N	N	N	N	N	N	N	N	N	NA	NA	NA	NA	NA	NA	NA	NA	NA	NA	NA	NA	NA	NA	NA	NA	N	N	N				2.5	N
84	Erimystax	__Erimystax_x-punctatus_		Chub; Gravel _	N	__Erimystax_x-punctatus_	Fish (Freshwater)	Cam	ON	N	N	N	N	Y	N	N	N	N	N	N	N	N	N	N	N	NA	NA	NA	NA	NA	NA	NA	NA	NA	NA	NA	NA	NA	NA	NA	NA	N	N	N				2.5	N
63	Polyodon	__Polyodon_spathula_		Paddlefish _	N	__Polyodon_spathula_	Fish (Freshwater)	Cam	ON	N	N	N	N	Y	N	N	N	N	N	N	N	N	N	N	N	NA	NA	NA	NA	NA	NA	NA	NA	NA	NA	NA	NA	NA	NA	NA	NA	N	N	N				21	N
63	Polyodon	__Polyodon_spathula_		Paddlefish _	N	__Polyodon_spathula_	Fish (Freshwater)	Cam	ON	N	N	N	N	Y	N	N	N	N	N	N	N	N	N	N	N	NA	NA	NA	NA	NA	NA	NA	NA	NA	NA	NA	NA	NA	NA	NA	NA	N	N	N				21	N
63	Polyodon	__Polyodon_spathula_		Paddlefish _	N	__Polyodon_spathula_	Fish (Freshwater)	Cam	ON	N	N	N	N	Y	N	N	N	N	N	N	N	N	N	N	N	NA	NA	NA	NA	NA	NA	NA	NA	NA	NA	NA	NA	NA	NA	NA	NA	N	N	N				21	N
66	Rhinichthys	__Rhinichthys_cataractae_ssp._		Dace; Nooksack _	N	__Rhinichthys_cataractae_ssp._	Fish (Freshwater)	Cam	BC	Y	N	N	N	N	N	N	N	N	N	N	N	N	N	N	N	Habitat loss; reduced water quality	Y	N	N	N	N	N	N	N	N	N	N	N	N	Y	NA	N	N	N				3	P
66	Rhinichthys	__Rhinichthys_cataractae_ssp._		Dace; Nooksack _	N	__Rhinichthys_cataractae_ssp._	Fish (Freshwater)	Cam	BC	Y	N	N	N	N	N	N	N	N	N	N	N	N	N	N	N	Habitat loss; reduced water quality	Y	N	N	N	N	N	N	N	N	N	N	N	N	Y	NA	N	N	N				3	P
66	Rhinichthys	__Rhinichthys_cataractae_ssp._		Dace; Nooksack _	N	__Rhinichthys_cataractae_ssp._	Fish (Freshwater)	Cam	BC	Y	N	N	N	N	N	N	N	N	N	N	N	N	N	N	N	Habitat loss; reduced water quality	Y	N	N	N	N	N	N	N	N	N	N	N	N	Y	NA	N	N	N				3	P
116	Rhinichthys	__Rhinichthys_osculus_		Dace; Speckled _	N	__Rhinichthys_osculus_	Fish (Freshwater)	Cam	BC	Y	N	N	N	N	N	N	N	N	N	N	N	N	N	N	N	Drought; human water use; habitat loss	Y	N	N	N	N	N	N	N	N	N	Y	N	N	Y	NA	N	N	N				2.5	N
116	Rhinichthys	__Rhinichthys_osculus_		Dace; Speckled _	N	__Rhinichthys_osculus_	Fish (Freshwater)	Cam	BC	Y	N	N	N	N	N	N	N	N	N	N	N	N	N	N	N	Drought; human water use; habitat loss	Y	N	N	N	N	N	N	N	N	N	Y	N	N	Y	NA	N	N	N				2.5	N
116	Rhinichthys	__Rhinichthys_osculus_		Dace; Speckled _	N	__Rhinichthys_osculus_	Fish (Freshwater)	Cam	BC	Y	N	N	N	N	N	N	N	N	N	N	N	N	N	N	N	Drought; human water use; habitat loss	Y	N	N	N	N	N	N	N	N	N	Y	N	N	Y	NA	N	N	N				2.5	N
593	Lampetra	__Lampetra_richardsoni__	_ Morrison Creek population_	Lamprey; Western Brook _	Y	__Lampetra_richardsoni__ _ Morrison Creek population_	Fish (Freshwater)	Cam	BC	Y	N	N	N	N	N	N	N	N	N	N	N	N	N	N	N	Habitat loss	Y	N	N	N	N	N	N	N	N	N	N	N	N	N	NA	N	N	N				6.5	P
593	Lampetra	__Lampetra_richardsoni__	_ Morrison Creek population_	Lamprey; Western Brook _	Y	__Lampetra_richardsoni__ _ Morrison Creek population_	Fish (Freshwater)	Cam	BC	Y	N	N	N	N	N	N	N	N	N	N	N	N	N	N	N	Habitat loss	Y	N	N	N	N	N	N	N	N	N	N	N	N	N	NA	N	N	N				6.5	P
593	Lampetra	__Lampetra_richardsoni__	_ Morrison Creek population_	Lamprey; Western Brook _	Y	__Lampetra_richardsoni__ _ Morrison Creek population_	Fish (Freshwater)	Cam	BC	Y	N	N	N	N	N	N	N	N	N	N	N	N	N	N	N	Habitat loss	Y	N	N	N	N	N	N	N	N	N	N	N	N	N	NA	N	N	N				6.5	P
297	Noturus	__Noturus_stigmosus_		Madtom; Northern _	N	__Noturus_stigmosus_	Fish (Freshwater)	Cam	ON	N	N	N	N	Y	N	N	N	N	N	N	N	N	N	N	N	Habitat loss; introduced species; contaminants	Y	N	Y	N	N	N	N	N	Y	N	N	N	N	N	NA	N	N	Y				2.5	P
297	Noturus	__Noturus_stigmosus_		Madtom; Northern _	N	__Noturus_stigmosus_	Fish (Freshwater)	Cam	ON	N	N	N	N	Y	N	N	N	N	N	N	N	N	N	N	N	Habitat loss; introduced species; contaminants	Y	N	Y	N	N	N	N	N	Y	N	N	N	N	N	NA	N	N	Y				2.5	P
297	Noturus	__Noturus_stigmosus_		Madtom; Northern _	N	__Noturus_stigmosus_	Fish (Freshwater)	Cam	ON	N	N	N	N	Y	N	N	N	N	N	N	N	N	N	N	N	Habitat loss; introduced species; contaminants	Y	N	Y	N	N	N	N	N	Y	N	N	N	N	N	NA	N	N	Y				2.5	P
297	Noturus	__Noturus_stigmosus_		Madtom; Northern _	N	__Noturus_stigmosus_	Fish (Freshwater)	Cam	ON	N	N	N	N	Y	N	N	N	N	N	N	N	N	N	N	N	Habitat loss; introduced species; contaminants	Y	N	Y	N	N	N	N	N	Y	N	N	N	N	N	NA	N	N	Y				2.5	P
750	Gasterosteus	__Gasterosteus_aculeatus_	Enos Lake Benthic Threespine _	Stickleback; Enos Lake Benthic Threespine _	Y	__Gasterosteus_aculeatus_ Enos Lake Benthic Threespine _	Fish (Freshwater)	Cam	BC	Y	N	N	N	N	N	N	N	N	N	N	N	N	N	N	N	Hybridization; introduced species; habitat loss	Y	N	N	N	N	N	N	Y	Y	N	N	N	Y	N	NA	N	Y	N				2	P
750	Gasterosteus	__Gasterosteus_aculeatus_	Enos Lake Benthic Threespine _	Stickleback; Enos Lake Benthic Threespine _	Y	__Gasterosteus_aculeatus_ Enos Lake Benthic Threespine _	Fish (Freshwater)	Cam	BC	Y	N	N	N	N	N	N	N	N	N	N	N	N	N	N	N	Hybridization; introduced species; habitat loss	Y	N	N	N	N	N	N	Y	Y	N	N	N	Y	N	NA	N	Y	N				2	P
750	Gasterosteus	__Gasterosteus_aculeatus_	Enos Lake Benthic Threespine _	Stickleback; Enos Lake Benthic Threespine _	Y	__Gasterosteus_aculeatus_ Enos Lake Benthic Threespine _	Fish (Freshwater)	Cam	BC	Y	N	N	N	N	N	N	N	N	N	N	N	N	N	N	N	Hybridization; introduced species; habitat loss	Y	N	N	N	N	N	N	Y	Y	N	N	N	Y	N	NA	N	Y	N				2	P
749	Gasterosteus	__Gasterosteus_aculeatus_	Enos Lake Limnetic Threespine _	Stickleback; Enos Lake Limnetic Threespine _	Y	__Gasterosteus_aculeatus_ Enos Lake Limnetic Threespine _	Fish (Freshwater)	Cam	BC	Y	N	N	N	N	N	N	N	N	N	N	N	N	N	N	N	Hybridization; introduced species; habitat loss	Y	N	N	N	N	N	N	Y	Y	N	N	N	Y	N	NA	N	Y	N				1	P
749	Gasterosteus	__Gasterosteus_aculeatus_	Enos Lake Limnetic Threespine _	Stickleback; Enos Lake Limnetic Threespine _	Y	__Gasterosteus_aculeatus_ Enos Lake Limnetic Threespine _	Fish (Freshwater)	Cam	BC	Y	N	N	N	N	N	N	N	N	N	N	N	N	N	N	N	Hybridization; introduced species; habitat loss	Y	N	N	N	N	N	N	Y	Y	N	N	N	Y	N	NA	N	Y	N				1	P
749	Gasterosteus	__Gasterosteus_aculeatus_	Enos Lake Limnetic Threespine _	Stickleback; Enos Lake Limnetic Threespine _	Y	__Gasterosteus_aculeatus_ Enos Lake Limnetic Threespine _	Fish (Freshwater)	Cam	BC	Y	N	N	N	N	N	N	N	N	N	N	N	N	N	N	N	Hybridization; introduced species; habitat loss	Y	N	N	N	N	N	N	Y	Y	N	N	N	Y	N	NA	N	Y	N				1	P
544	Gasterosteus	__Gasterosteus_aculeatus_	Paxton Lake Benthic Threespine _	Stickleback; Paxton Lake Benthic Threespine _	Y	__Gasterosteus_aculeatus_ Paxton Lake Benthic Threespine _	Fish (Freshwater)	Cam	BC	Y	N	N	N	N	N	N	N	N	N	N	N	N	N	N	N	Introduced species; habitat loss	Y	N	N	N	N	N	N	N	Y	N	N	N	N	N	NA	N	N	N				2.5	P
544	Gasterosteus	__Gasterosteus_aculeatus_	Paxton Lake Benthic Threespine _	Stickleback; Paxton Lake Benthic Threespine _	Y	__Gasterosteus_aculeatus_ Paxton Lake Benthic Threespine _	Fish (Freshwater)	Cam	BC	Y	N	N	N	N	N	N	N	N	N	N	N	N	N	N	N	Introduced species; habitat loss	Y	N	N	N	N	N	N	N	Y	N	N	N	N	N	NA	N	N	N				2.5	P
544	Gasterosteus	__Gasterosteus_aculeatus_	Paxton Lake Benthic Threespine _	Stickleback; Paxton Lake Benthic Threespine _	Y	__Gasterosteus_aculeatus_ Paxton Lake Benthic Threespine _	Fish (Freshwater)	Cam	BC	Y	N	N	N	N	N	N	N	N	N	N	N	N	N	N	N	Introduced species; habitat loss	Y	N	N	N	N	N	N	N	Y	N	N	N	N	N	NA	N	N	N				2.5	P
544	Gasterosteus	__Gasterosteus_aculeatus_	Paxton Lake Benthic Threespine _	Stickleback; Paxton Lake Benthic Threespine _	Y	__Gasterosteus_aculeatus_ Paxton Lake Benthic Threespine _	Fish (Freshwater)	Cam	BC	Y	N	N	N	N	N	N	N	N	N	N	N	N	N	N	N	Introduced species; habitat loss	Y	N	N	N	N	N	N	N	Y	N	N	N	N	N	NA	N	N	N				2.5	P
554	Gasterosteus	__Gasterosteus_aculeatus_	Paxton Lake Limnetic Threespine	Stickleback; Paxton Lake Limnetic Threespine _	Y	__Gasterosteus_aculeatus_ Paxton Lake Limnetic Threespine	Fish (Freshwater)	Cam	BC	Y	N	N	N	N	N	N	N	N	N	N	N	N	N	N	N	Introduced species; habitat loss	Y	N	N	N	N	N	N	N	Y	N	N	N	N	N	NA	N	N	N				1	P
554	Gasterosteus	__Gasterosteus_aculeatus_	Paxton Lake Limnetic Threespine	Stickleback; Paxton Lake Limnetic Threespine _	Y	__Gasterosteus_aculeatus_ Paxton Lake Limnetic Threespine	Fish (Freshwater)	Cam	BC	Y	N	N	N	N	N	N	N	N	N	N	N	N	N	N	N	Introduced species; habitat loss	Y	N	N	N	N	N	N	N	Y	N	N	N	N	N	NA	N	N	N				1	P
554	Gasterosteus	__Gasterosteus_aculeatus_	Paxton Lake Limnetic Threespine	Stickleback; Paxton Lake Limnetic Threespine _	Y	__Gasterosteus_aculeatus_ Paxton Lake Limnetic Threespine	Fish (Freshwater)	Cam	BC	Y	N	N	N	N	N	N	N	N	N	N	N	N	N	N	N	Introduced species; habitat loss	Y	N	N	N	N	N	N	N	Y	N	N	N	N	N	NA	N	N	N				1	P
554	Gasterosteus	__Gasterosteus_aculeatus_	Paxton Lake Limnetic Threespine	Stickleback; Paxton Lake Limnetic Threespine _	Y	__Gasterosteus_aculeatus_ Paxton Lake Limnetic Threespine	Fish (Freshwater)	Cam	BC	Y	N	N	N	N	N	N	N	N	N	N	N	N	N	N	N	Introduced species; habitat loss	Y	N	N	N	N	N	N	N	Y	N	N	N	N	N	NA	N	N	N				1	P
600	Gasterosteus	__Gasterosteus_aculeatus_	Vananda Creek Benthic Threespine	Stickleback; Vananda Creek Benthic Threespine _	Y	__Gasterosteus_aculeatus_ Vananda Creek Benthic Threespine	Fish (Freshwater)	Cam	BC	Y	N	N	N	N	N	N	N	N	N	N	N	N	N	N	N	Introduced species; habitat loss	Y	N	N	N	N	N	N	N	Y	N	N	N	N	N	NA	N	N	N				2.5	P
600	Gasterosteus	__Gasterosteus_aculeatus_	Vananda Creek Benthic Threespine	Stickleback; Vananda Creek Benthic Threespine _	Y	__Gasterosteus_aculeatus_ Vananda Creek Benthic Threespine	Fish (Freshwater)	Cam	BC	Y	N	N	N	N	N	N	N	N	N	N	N	N	N	N	N	Introduced species; habitat loss	Y	N	N	N	N	N	N	N	Y	N	N	N	N	N	NA	N	N	N				2.5	P
600	Gasterosteus	__Gasterosteus_aculeatus_	Vananda Creek Benthic Threespine	Stickleback; Vananda Creek Benthic Threespine _	Y	__Gasterosteus_aculeatus_ Vananda Creek Benthic Threespine	Fish (Freshwater)	Cam	BC	Y	N	N	N	N	N	N	N	N	N	N	N	N	N	N	N	Introduced species; habitat loss	Y	N	N	N	N	N	N	N	Y	N	N	N	N	N	NA	N	N	N				2.5	P
604	Gasterosteus	__Gasterosteus_aculeatus_	Vananda Creek Limnetic Threespine	Stickleback; Vananda Creek Limnetic Threespine _	Y	__Gasterosteus_aculeatus_ Vananda Creek Limnetic Threespine	Fish (Freshwater)	Cam	BC	Y	N	N	N	N	N	N	N	N	N	N	N	N	N	N	N	Introduced species; habitat loss	Y	N	N	N	N	N	N	N	Y	N	N	N	N	N	NA	N	N	N				1	P
604	Gasterosteus	__Gasterosteus_aculeatus_	Vananda Creek Limnetic Threespine	Stickleback; Vananda Creek Limnetic Threespine _	Y	__Gasterosteus_aculeatus_ Vananda Creek Limnetic Threespine	Fish (Freshwater)	Cam	BC	Y	N	N	N	N	N	N	N	N	N	N	N	N	N	N	N	Introduced species; habitat loss	Y	N	N	N	N	N	N	N	Y	N	N	N	N	N	NA	N	N	N				1	P
604	Gasterosteus	__Gasterosteus_aculeatus_	Vananda Creek Limnetic Threespine	Stickleback; Vananda Creek Limnetic Threespine _	Y	__Gasterosteus_aculeatus_ Vananda Creek Limnetic Threespine	Fish (Freshwater)	Cam	BC	Y	N	N	N	N	N	N	N	N	N	N	N	N	N	N	N	Introduced species; habitat loss	Y	N	N	N	N	N	N	N	Y	N	N	N	N	N	NA	N	N	N				1	P
64	Coregonus	__Coregonus_huntsmani_		Whitefish; Atlantic _	N	__Coregonus_huntsmani_	Fish (Freshwater)	Cam	NS	N	N	N	N	N	N	N	Y	N	N	N	N	N	N	N	N	Introduced species	N	N	N	N	N	N	N	N	Y	N	N	N	N	N	NA	N	N	N				3.5	P
64	Coregonus	__Coregonus_huntsmani_		Whitefish; Atlantic _	N	__Coregonus_huntsmani_	Fish (Freshwater)	Cam	NS	N	N	N	N	N	N	N	Y	N	N	N	N	N	N	N	N	Introduced species	N	N	N	N	N	N	N	N	Y	N	N	N	N	N	NA	N	N	N				3.5	P
64	Coregonus	__Coregonus_huntsmani_		Whitefish; Atlantic _	N	__Coregonus_huntsmani_	Fish (Freshwater)	Cam	NS	N	N	N	N	N	N	N	Y	N	N	N	N	N	N	N	N	Introduced species	N	N	N	N	N	N	N	N	Y	N	N	N	N	N	NA	N	N	N				3.5	P
82	Coregonus	__Coregonus_zenithicus_		Cisco; Shortjaw _	N	__Coregonus_zenithicus_	Fish (Freshwater)	Cam	NT; AB; SK; MB; ON	N	Y	Y	Y	Y	N	N	N	N	N	N	Y	N	N	N	N	Overexploitation; introduced species; climate change	N	N	N	N	N	Y	N	N	Y	Y	N	N	N	N	NA	N	N	N				5	N
82	Coregonus	__Coregonus_zenithicus_		Cisco; Shortjaw _	N	__Coregonus_zenithicus_	Fish (Freshwater)	Cam	NT; AB; SK; MB; ON	N	Y	Y	Y	Y	N	N	N	N	N	N	Y	N	N	N	N	Overexploitation; introduced species; climate change	N	N	N	N	N	Y	N	N	Y	Y	N	N	N	N	NA	N	N	N				5	N
74	Percina	__Percina_copelandi_		Darter; Channel _	N	__Percina_copelandi_	Fish (Freshwater)	Cam	ON; QC	N	N	N	N	Y	Y	N	N	N	N	N	N	N	N	N	N	Habitat loss; poor water quality; temperature fluctuations	Y	N	N	N	N	N	N	N	N	N	Y	N	N	Y	NA	N	N	N				1.5	P
74	Percina	__Percina_copelandi_		Darter; Channel _	N	__Percina_copelandi_	Fish (Freshwater)	Cam	ON; QC	N	N	N	N	Y	Y	N	N	N	N	N	N	N	N	N	N	Habitat loss; poor water quality; temperature fluctuations	Y	N	N	N	N	N	N	N	N	N	Y	N	N	Y	NA	N	N	N				1.5	P
117	Lepisosteus	__Lepisosteus_oculatus_		Gar; Spotted _	N	__Lepisosteus_oculatus_	Fish (Freshwater)	Cam	ON	N	N	N	N	Y	N	N	N	N	N	N	N	N	N	N	N	Habitat loss	Y	N	N	N	N	N	N	N	N	N	N	N	N	N	NA	N	N	N				8	Y
117	Lepisosteus	__Lepisosteus_oculatus_		Gar; Spotted _	N	__Lepisosteus_oculatus_	Fish (Freshwater)	Cam	ON	N	N	N	N	Y	N	N	N	N	N	N	N	N	N	N	N	Habitat loss	Y	N	N	N	N	N	N	N	N	N	N	N	N	N	NA	N	N	N				8	Y
117	Lepisosteus	__Lepisosteus_oculatus_		Gar; Spotted _	N	__Lepisosteus_oculatus_	Fish (Freshwater)	Cam	ON	N	N	N	N	Y	N	N	N	N	N	N	N	N	N	N	N	Habitat loss	Y	N	N	N	N	N	N	N	N	N	N	N	N	N	NA	N	N	N				8	Y
117	Lepisosteus	__Lepisosteus_oculatus_		Gar; Spotted _	N	__Lepisosteus_oculatus_	Fish (Freshwater)	Cam	ON	N	N	N	N	Y	N	N	N	N	N	N	N	N	N	N	N	Habitat loss	Y	N	N	N	N	N	N	N	N	N	N	N	N	N	NA	N	N	N				8	Y
103	Lampetra	__Lampetra_macrostoma_		Lamprey; Vancouver _	N	__Lampetra_macrostoma_	Fish (Freshwater)	Cam	BC	Y	N	N	N	N	N	N	N	N	N	N	N	N	N	N	N	Declining host species abundance	N	N	N	N	N	N	N	N	N	N	N	N	Y	N	NA	N	N	N				8	P
103	Lampetra	__Lampetra_macrostoma_		Lamprey; Vancouver _	N	__Lampetra_macrostoma_	Fish (Freshwater)	Cam	BC	Y	N	N	N	N	N	N	N	N	N	N	N	N	N	N	N	Declining host species abundance	N	N	N	N	N	N	N	N	N	N	N	N	Y	N	NA	N	N	N				8	P
103	Lampetra	__Lampetra_macrostoma_		Lamprey; Vancouver _	N	__Lampetra_macrostoma_	Fish (Freshwater)	Cam	BC	Y	N	N	N	N	N	N	N	N	N	N	N	N	N	N	N	Declining host species abundance	N	N	N	N	N	N	N	N	N	N	N	N	Y	N	NA	N	N	N				8	P
103	Lampetra	__Lampetra_macrostoma_		Lamprey; Vancouver _	N	__Lampetra_macrostoma_	Fish (Freshwater)	Cam	BC	Y	N	N	N	N	N	N	N	N	N	N	N	N	N	N	N	Declining host species abundance	N	N	N	N	N	N	N	N	N	N	N	N	Y	N	NA	N	N	N				8	P
72	Moxostoma	__Moxostoma_duquesnei_		Redhorse; Black _	N	__Moxostoma_duquesnei_	Fish (Freshwater)	Cam	ON	N	N	N	N	Y	N	N	N	N	N	N	N	N	N	N	N	Habitat loss; altered flow via dams	Y	N	N	N	N	N	N	N	N	N	N	N	N	Y	NA	N	N	N				5	NA
72	Moxostoma	__Moxostoma_duquesnei_		Redhorse; Black _	N	__Moxostoma_duquesnei_	Fish (Freshwater)	Cam	ON	N	N	N	N	Y	N	N	N	N	N	N	N	N	N	N	N	Habitat loss; altered flow via dams	Y	N	N	N	N	N	N	N	N	N	N	N	N	Y	NA	N	N	N				5	NA
300	Cottus	__Cottus_aleuticus__	_ Cultus population_	Sculpin; Coastrange _	Y	__Cottus_aleuticus__ _ Cultus population_	Fish (Freshwater)	Cam	BC	Y	N	N	N	N	N	N	N	N	N	N	N	N	N	N	N	Habitat loss; recreationists; invasive species	Y	N	N	N	Y	N	N	N	Y	N	N	N	N	N	NA	N	N	N				3	P
300	Cottus	__Cottus_aleuticus__	_ Cultus population_	Sculpin; Coastrange _	Y	__Cottus_aleuticus__ _ Cultus population_	Fish (Freshwater)	Cam	BC	Y	N	N	N	N	N	N	N	N	N	N	N	N	N	N	N	Habitat loss; recreationists; invasive species	Y	N	N	N	Y	N	N	N	Y	N	N	N	N	N	NA	N	N	N				3	P
300	Cottus	__Cottus_aleuticus__	_ Cultus population_	Sculpin; Coastrange _	Y	__Cottus_aleuticus__ _ Cultus population_	Fish (Freshwater)	Cam	BC	Y	N	N	N	N	N	N	N	N	N	N	N	N	N	N	N	Habitat loss; recreationists; invasive species	Y	N	N	N	Y	N	N	N	Y	N	N	N	N	N	NA	N	N	N				3	P
112	Notropis	__Notropis_percobromus_		Shiner; Carmine _	N	__Notropis_percobromus_	Fish (Freshwater)	Cam	MB	N	N	N	Y	N	N	N	N	N	N	N	N	N	N	N	N	Habitat loss due to stream regulation	Y	N	N	N	N	N	N	N	N	N	N	N	N	N	NA	N	N	N				1	P
112	Notropis	__Notropis_percobromus_		Shiner; Carmine _	N	__Notropis_percobromus_	Fish (Freshwater)	Cam	MB	N	N	N	Y	N	N	N	N	N	N	N	N	N	N	N	N	Habitat loss due to stream regulation	Y	N	N	N	N	N	N	N	N	N	N	N	N	N	NA	N	N	N				1	P
112	Notropis	__Notropis_percobromus_		Shiner; Carmine _	N	__Notropis_percobromus_	Fish (Freshwater)	Cam	MB	N	N	N	Y	N	N	N	N	N	N	N	N	N	N	N	N	Habitat loss due to stream regulation	Y	N	N	N	N	N	N	N	N	N	N	N	N	N	NA	N	N	N				1	P
547	Osmerus	__Osmerus_mordax__	_ Lake Utopia small-bodied population_	Smelt; Rainbow _	Y	__Osmerus_mordax__ _ Lake Utopia small-bodied population_	Fish (Freshwater)	Cam	NB	N	N	N	N	N	N	Y	N	N	N	N	N	N	N	N	N	Habitat loss; overexploitation; introduced species; eutrophication	Y	N	Y	N	N	Y	N	N	Y	N	N	N	N	Y	NA	N	N	N					N
547	Osmerus	__Osmerus_mordax__	_ Lake Utopia small-bodied population_	Smelt; Rainbow _	Y	__Osmerus_mordax__ _ Lake Utopia small-bodied population_	Fish (Freshwater)	Cam	NB	N	N	N	N	N	N	Y	N	N	N	N	N	N	N	N	N	Habitat loss; overexploitation; introduced species; eutrophication	Y	N	Y	N	N	Y	N	N	Y	N	N	N	N	Y	NA	N	N	N					N
547	Osmerus	__Osmerus_mordax__	_ Lake Utopia small-bodied population_	Smelt; Rainbow _	Y	__Osmerus_mordax__ _ Lake Utopia small-bodied population_	Fish (Freshwater)	Cam	NB	N	N	N	N	N	N	Y	N	N	N	N	N	N	N	N	N	Habitat loss; overexploitation; introduced species; eutrophication	Y	N	Y	N	N	Y	N	N	Y	N	N	N	N	Y	NA	N	N	N					N
861	Oncorhynchus	__Oncorhynchus_clarkii_lewisi__	_ Alberta population_	Trout; Westslope Cutthroat _	Y	__Oncorhynchus_clarkii_lewisi__ _ Alberta population_	Fish (Freshwater)	Cam	AB	N	Y	N	N	N	N	N	N	N	N	N	N	N	N	N	N	Overexploitation; habitat loss; invasive species; hybridization	Y	N	N	N	N	Y	N	N	Y	N	N	N	Y	N	NA	N	N	N				4	N
861	Oncorhynchus	__Oncorhynchus_clarkii_lewisi__	_ Alberta population_	Trout; Westslope Cutthroat _	Y	__Oncorhynchus_clarkii_lewisi__ _ Alberta population_	Fish (Freshwater)	Cam	AB	N	Y	N	N	N	N	N	N	N	N	N	N	N	N	N	N	Overexploitation; habitat loss; invasive species; hybridization	Y	N	N	N	N	Y	N	N	Y	N	N	N	Y	N	NA	N	N	N				4	N
1024	Ictiobus	__Ictiobus_cyprinellus__	_ Saskatchewan - Nelson River populations_	Buffalo; Bigmouth _	Y	__Ictiobus_cyprinellus__ _ Saskatchewan - Nelson River populations_	Fish (Freshwater)	Cam	SK; MB	N	N	Y	Y	N	N	N	N	N	N	N	N	N	N	N	N	Habitat loss	Y	N	N	N	N	N	N	N	N	N	N	N	N	N	NA	N	Y	N				14.5	NA
1024	Ictiobus	__Ictiobus_cyprinellus__	_ Saskatchewan - Nelson River populations_	Buffalo; Bigmouth _	Y	__Ictiobus_cyprinellus__ _ Saskatchewan - Nelson River populations_	Fish (Freshwater)	Cam	SK; MB	N	N	Y	Y	N	N	N	N	N	N	N	N	N	N	N	N	Habitat loss	Y	N	N	N	N	N	N	N	N	N	N	N	N	N	NA	N	Y	N				14.5	NA
85	Fundulus	__Fundulus_diaphanus__	_ Newfoundland populations_	Killifish; Banded _	Y	__Fundulus_diaphanus__ _ Newfoundland populations_	Fish (Freshwater)	Cam	NL	N	N	N	N	N	N	N	N	N	Y	N	N	N	N	N	N	Habitat loss	Y	N	N	N	N	N	N	N	N	N	N	N	N	N	NA	N	N	N				1	NA
85	Fundulus	__Fundulus_diaphanus__	_ Newfoundland populations_	Killifish; Banded _	Y	__Fundulus_diaphanus__ _ Newfoundland populations_	Fish (Freshwater)	Cam	NL	N	N	N	N	N	N	N	N	N	Y	N	N	N	N	N	N	Habitat loss	Y	N	N	N	N	N	N	N	N	N	N	N	N	N	NA	N	N	N				1	NA
111	Moxostoma	__Moxostoma_carinatum_		Redhorse; River _	N	__Moxostoma_carinatum_	Fish (Freshwater)	Cam	ON; QC	N	N	N	N	Y	Y	N	N	N	N	N	N	N	N	N	N	Habitat loss; pollution	Y	N	Y	N	N	N	N	N	N	N	N	N	N	N	NA	N	N	N				7.5	NA
111	Moxostoma	__Moxostoma_carinatum_		Redhorse; River _	N	__Moxostoma_carinatum_	Fish (Freshwater)	Cam	ON; QC	N	N	N	N	Y	Y	N	N	N	N	N	N	N	N	N	N	Habitat loss; pollution	Y	N	Y	N	N	N	N	N	N	N	N	N	N	N	NA	N	N	N				7.5	NA
111	Moxostoma	__Moxostoma_carinatum_		Redhorse; River _	N	__Moxostoma_carinatum_	Fish (Freshwater)	Cam	ON; QC	N	N	N	N	Y	Y	N	N	N	N	N	N	N	N	N	N	Habitat loss; pollution	Y	N	Y	N	N	N	N	N	N	N	N	N	N	N	NA	N	N	N				7.5	NA
624	Cottus	__Cottus_hubbsi_		Sculpin; Columbia _	N	__Cottus_hubbsi_	Fish (Freshwater)	Brett	BC	Y	N	N	N	N	N	N	N	N	N	N	N	N	N	N	N	Habitat loss	Y	N	N	N	N	N	N	N	N	N	N	N	N	N	NA	N	N	N				3	NA
624	Cottus	__Cottus_hubbsi_		Sculpin; Columbia _	N	__Cottus_hubbsi_	Fish (Freshwater)	Brett	BC	Y	N	N	N	N	N	N	N	N	N	N	N	N	N	N	N	Habitat loss	Y	N	N	N	N	N	N	N	N	N	N	N	N	N	NA	N	N	N				3	NA
546	Notropis	__Notropis_bifrenatus_		Shiner; Bridle _	N	__Notropis_bifrenatus_	Fish (Freshwater)	Brett	ON; QC	N	N	N	N	Y	Y	N	N	N	N	N	N	N	N	N	N	Habitat loss	Y	N	N	N	N	N	N	N	N	N	N	N	N	N	NA	N	N	N				1.5	NA
546	Notropis	__Notropis_bifrenatus_		Shiner; Bridle _	N	__Notropis_bifrenatus_	Fish (Freshwater)	Brett	ON; QC	N	N	N	N	Y	Y	N	N	N	N	N	N	N	N	N	N	Habitat loss	Y	N	N	N	N	N	N	N	N	N	N	N	N	N	NA	N	N	N				1.5	NA
546	Notropis	__Notropis_bifrenatus_		Shiner; Bridle _	N	__Notropis_bifrenatus_	Fish (Freshwater)	Brett	ON; QC	N	N	N	N	Y	Y	N	N	N	N	N	N	N	N	N	N	Habitat loss	Y	N	N	N	N	N	N	N	N	N	N	N	N	N	NA	N	N	N				1.5	NA
97	Gasterosteus	__Gasterosteus_aculeatus_	Giant Threespine	Stickleback; Giant Threespine _	Y	__Gasterosteus_aculeatus_ Giant Threespine	Fish (Freshwater)	Brett	BC	Y	N	N	N	N	N	N	N	N	N	N	N	N	N	N	N	Invasive species	N	N	N	N	N	N	N	N	Y	N	N	N	N	N	NA	N	N	N				3	NA
97	Gasterosteus	__Gasterosteus_aculeatus_	Giant Threespine	Stickleback; Giant Threespine _	Y	__Gasterosteus_aculeatus_ Giant Threespine	Fish (Freshwater)	Brett	BC	Y	N	N	N	N	N	N	N	N	N	N	N	N	N	N	N	Invasive species	N	N	N	N	N	N	N	N	Y	N	N	N	N	N	NA	N	N	N				3	NA
94	Gasterosteus	__Gasterosteus_aculeatus_	Unarmoured Threespine	Stickleback; Unarmoured Threespine _	Y	__Gasterosteus_aculeatus_ Unarmoured Threespine	Fish (Freshwater)	Brett	BC	Y	N	N	N	N	N	N	N	N	N	N	N	N	N	N	N	Invasive species	N	N	N	N	N	N	N	N	Y	N	N	N	N	N	NA	N	N	N				3	NA
94	Gasterosteus	__Gasterosteus_aculeatus_	Unarmoured Threespine	Stickleback; Unarmoured Threespine _	Y	__Gasterosteus_aculeatus_ Unarmoured Threespine	Fish (Freshwater)	Brett	BC	Y	N	N	N	N	N	N	N	N	N	N	N	N	N	N	N	Invasive species	N	N	N	N	N	N	N	N	Y	N	N	N	N	N	NA	N	N	N				3	NA
98	Acipenser	__Acipenser_medirostris_		Sturgeon; Green _	N	__Acipenser_medirostris_	Fish (Freshwater)	Brett	BC; Pacific	Y	N	N	N	N	N	N	N	N	N	N	N	N	N	Y	N	Bycatch; Habitat loss; Dams	Y	Y	N	N	N	N	Y	N	N	N	N	N	N	N	NA	N	N	N				30	NA
98	Acipenser	__Acipenser_medirostris_		Sturgeon; Green _	N	__Acipenser_medirostris_	Fish (Freshwater)	Brett	BC; Pacific	Y	N	N	N	N	N	N	N	N	N	N	N	N	N	Y	N	Bycatch; Habitat loss; Dams	Y	Y	N	N	N	N	Y	N	N	N	N	N	N	N	NA	N	N	N				30	NA
98	Acipenser	__Acipenser_medirostris_		Sturgeon; Green _	N	__Acipenser_medirostris_	Fish (Freshwater)	Brett	BC; Pacific	Y	N	N	N	N	N	N	N	N	N	N	N	N	N	Y	N	Bycatch; Habitat loss; Dams	Y	Y	N	N	N	N	Y	N	N	N	N	N	N	N	NA	N	N	N				30	NA
840	Acipenser	__Acipenser_fulvescens__	_ Lake of the Woods - Rainy River populations_	Sturgeon; Lake _	Y	__Acipenser_fulvescens__ _ Lake of the Woods - Rainy River populations_	Fish (Freshwater)	Brett	ON	N	N	N	N	Y	N	N	N	N	N	N	N	N	N	N	N	Overfishing; Dams	N	Y	N	N	N	Y	N	N	N	N	N	N	N	N	NA	N	Y	N				44.5	NA
840	Acipenser	__Acipenser_fulvescens__	_ Lake of the Woods - Rainy River populations_	Sturgeon; Lake _	Y	__Acipenser_fulvescens__ _ Lake of the Woods - Rainy River populations_	Fish (Freshwater)	Brett	ON	N	N	N	N	Y	N	N	N	N	N	N	N	N	N	N	N	Overfishing; Dams	N	Y	N	N	N	Y	N	N	N	N	N	N	N	N	NA	N	Y	N				44.5	NA
840	Acipenser	__Acipenser_fulvescens__	_ Lake of the Woods - Rainy River populations_	Sturgeon; Lake _	Y	__Acipenser_fulvescens__ _ Lake of the Woods - Rainy River populations_	Fish (Freshwater)	Brett	ON	N	N	N	N	Y	N	N	N	N	N	N	N	N	N	N	N	Overfishing; Dams	N	Y	N	N	N	Y	N	N	N	N	N	N	N	N	NA	N	Y	N				44.5	NA
841	Acipenser	__Acipenser_fulvescens__	_ Southern Hudson Bay - James Bay populations_	Sturgeon; Lake _	Y	__Acipenser_fulvescens__ _ Southern Hudson Bay - James Bay populations_	Fish (Freshwater)	Brett	MB; ON; QC	N	N	N	Y	Y	Y	N	N	N	N	N	N	N	N	N	N	Overfishing; Dams	N	Y	N	N	N	Y	N	N	N	N	N	N	N	N	NA	N	Y	N				44.5	NA
841	Acipenser	__Acipenser_fulvescens__	_ Southern Hudson Bay - James Bay populations_	Sturgeon; Lake _	Y	__Acipenser_fulvescens__ _ Southern Hudson Bay - James Bay populations_	Fish (Freshwater)	Brett	MB; ON; QC	N	N	N	Y	Y	Y	N	N	N	N	N	N	N	N	N	N	Overfishing; Dams	N	Y	N	N	N	Y	N	N	N	N	N	N	N	N	NA	N	Y	N				44.5	NA
841	Acipenser	__Acipenser_fulvescens__	_ Southern Hudson Bay - James Bay populations_	Sturgeon; Lake _	Y	__Acipenser_fulvescens__ _ Southern Hudson Bay - James Bay populations_	Fish (Freshwater)	Brett	MB; ON; QC	N	N	N	Y	Y	Y	N	N	N	N	N	N	N	N	N	N	Overfishing; Dams	N	Y	N	N	N	Y	N	N	N	N	N	N	N	N	NA	N	Y	N				44.5	NA
113	Acipenser	__Acipenser_brevirostrum_		Sturgeon; Shortnose _	N	__Acipenser_brevirostrum_	Fish (Freshwater)	Brett	NB	N	N	N	N	N	N	Y	N	N	N	N	N	N	N	N	N	Dams; Bycatch	N	Y	N	N	N	N	Y	N	N	N	N	N	N	N	NA	N	N	N				21	NA
113	Acipenser	__Acipenser_brevirostrum_		Sturgeon; Shortnose _	N	__Acipenser_brevirostrum_	Fish (Freshwater)	Brett	NB	N	N	N	N	N	N	Y	N	N	N	N	N	N	N	N	N	Dams; Bycatch	N	Y	N	N	N	N	Y	N	N	N	N	N	N	N	NA	N	N	N				21	NA
118	Minytrema	__Minytrema_melanops_		Sucker; Spotted _	N	__Minytrema_melanops_	Fish (Freshwater)	Brett	ON	N	N	N	N	Y	N	N	N	N	N	N	N	N	N	N	N	Habitat degradation	Y	N	N	N	N	N	N	N	N	N	N	N	N	N	NA	N	N	N				3	NA
118	Minytrema	__Minytrema_melanops_		Sucker; Spotted _	N	__Minytrema_melanops_	Fish (Freshwater)	Brett	ON	N	N	N	N	Y	N	N	N	N	N	N	N	N	N	N	N	Habitat degradation	Y	N	N	N	N	N	N	N	N	N	N	N	N	N	NA	N	N	N				3	NA
118	Minytrema	__Minytrema_melanops_		Sucker; Spotted _	N	__Minytrema_melanops_	Fish (Freshwater)	Brett	ON	N	N	N	N	Y	N	N	N	N	N	N	N	N	N	N	N	Habitat degradation	Y	N	N	N	N	N	N	N	N	N	N	N	N	N	NA	N	N	N				3	NA
118	Minytrema	__Minytrema_melanops_		Sucker; Spotted _	N	__Minytrema_melanops_	Fish (Freshwater)	Brett	ON	N	N	N	N	Y	N	N	N	N	N	N	N	N	N	N	N	Habitat degradation	Y	N	N	N	N	N	N	N	N	N	N	N	N	N	NA	N	N	N				3	NA
91	Fundulus	__Fundulus_notatus_		Topminnow; Blackstripe _	N	__Fundulus_notatus_	Fish (Freshwater)	Brett	ON	N	N	N	N	Y	N	N	N	N	N	N	N	N	N	N	N	Habitat degradation	Y	N	N	N	N	N	N	N	N	N	N	N	N	N	NA	N	N	N				1.5	NA
91	Fundulus	__Fundulus_notatus_		Topminnow; Blackstripe _	N	__Fundulus_notatus_	Fish (Freshwater)	Brett	ON	N	N	N	N	Y	N	N	N	N	N	N	N	N	N	N	N	Habitat degradation	Y	N	N	N	N	N	N	N	N	N	N	N	N	N	NA	N	N	N				1.5	NA
91	Fundulus	__Fundulus_notatus_		Topminnow; Blackstripe _	N	__Fundulus_notatus_	Fish (Freshwater)	Brett	ON	N	N	N	N	Y	N	N	N	N	N	N	N	N	N	N	N	Habitat degradation	Y	N	N	N	N	N	N	N	N	N	N	N	N	N	NA	N	N	N				1.5	NA
860	Oncorhynchus	__Oncorhynchus_clarkii_lewisi__	_ British Columbia population_	Trout; Westslope Cutthroat _	Y	__Oncorhynchus_clarkii_lewisi__ _ British Columbia population_	Fish (Freshwater)	Brett	BC	Y	N	N	N	N	N	N	N	N	N	N	N	N	N	N	N	Invasive species (via hybridization and competition)	N	N	N	N	N	N	N	N	Y	N	N	N	N	N	NA	N	N	N				4	NA
860	Oncorhynchus	__Oncorhynchus_clarkii_lewisi__	_ British Columbia population_	Trout; Westslope Cutthroat _	Y	__Oncorhynchus_clarkii_lewisi__ _ British Columbia population_	Fish (Freshwater)	Brett	BC	Y	N	N	N	N	N	N	N	N	N	N	N	N	N	N	N	Invasive species (via hybridization and competition)	N	N	N	N	N	N	N	N	Y	N	N	N	N	N	NA	N	N	N				4	NA
122	Lepomis	__Lepomis_gulosus_		Warmouth _	N	__Lepomis_gulosus_	Fish (Freshwater)	Brett	ON	N	N	N	N	Y	N	N	N	N	N	N	N	N	N	N	N	Habitat degradation	Y	N	N	N	N	N	N	N	N	N	N	N	N	N	NA	N	N	N				3	NA
122	Lepomis	__Lepomis_gulosus_		Warmouth _	N	__Lepomis_gulosus_	Fish (Freshwater)	Brett	ON	N	N	N	N	Y	N	N	N	N	N	N	N	N	N	N	N	Habitat degradation	Y	N	N	N	N	N	N	N	N	N	N	N	N	N	NA	N	N	N				3	NA
122	Lepomis	__Lepomis_gulosus_		Warmouth _	N	__Lepomis_gulosus_	Fish (Freshwater)	Brett	ON	N	N	N	N	Y	N	N	N	N	N	N	N	N	N	N	N	Habitat degradation	Y	N	N	N	N	N	N	N	N	N	N	N	N	N	NA	N	N	N				3	NA
296	Pylodictis	__Pylodictis_olivaris_		Catfish; Flathead _	N	__Pylodictis_olivaris_	Fish (Freshwater)	Brett	ON	N	N	N	N	Y	N	N	N	N	N	N	N	N	N	N	N	Data deficient	N	N	N	N	N	N	N	N	N	N	N	N	N	N	NA	N	N	Y					NA
296	Pylodictis	__Pylodictis_olivaris_		Catfish; Flathead _	N	__Pylodictis_olivaris_	Fish (Freshwater)	Brett	ON	N	N	N	N	Y	N	N	N	N	N	N	N	N	N	N	N	Data deficient	N	N	N	N	N	N	N	N	N	N	N	N	N	N	NA	N	N	Y					NA
502	Lethenteron	__Lethenteron_alaskense_		Lamprey; Darktail _	N	__Lethenteron_alaskense_	Fish (Freshwater)	Brett	NT	N	N	N	N	N	N	N	N	N	N	N	Y	N	N	N	N	Data deficient	N	N	N	N	N	N	N	N	N	N	N	N	N	N	NA	N	N	Y					NA
502	Lethenteron	__Lethenteron_alaskense_		Lamprey; Darktail _	N	__Lethenteron_alaskense_	Fish (Freshwater)	Brett	NT	N	N	N	N	N	N	N	N	N	N	N	Y	N	N	N	N	Data deficient	N	N	N	N	N	N	N	N	N	N	N	N	N	N	NA	N	N	Y					NA
594	Coregonus	__Coregonus_clupeaformis__	_ Mira River population_	Whitefish; Lake _	Y	__Coregonus_clupeaformis__ _ Mira River population_	Fish (Freshwater)	Brett	NS	N	N	N	N	N	N	N	Y	N	N	N	N	N	N	N	N	Data deficient	N	N	N	N	N	N	N	N	N	N	N	N	N	N	NA	N	N	Y					NA
594	Coregonus	__Coregonus_clupeaformis__	_ Mira River population_	Whitefish; Lake _	Y	__Coregonus_clupeaformis__ _ Mira River population_	Fish (Freshwater)	Brett	NS	N	N	N	N	N	N	N	Y	N	N	N	N	N	N	N	N	Data deficient	N	N	N	N	N	N	N	N	N	N	N	N	N	N	NA	N	N	Y					NA
762	Gadus	__Gadus_morhua__	_ Newfoundland and Labrador population_	Cod; Atlantic _	Y	__Gadus_morhua__ _ Newfoundland and Labrador population_	Fish (Marine)	Brett	Atlantic	N	N	N	N	N	N	N	N	N	N	N	N	N	Y	N	N	Fishing; predation; ecosystem changes (climate change)	N	N	N	N	N	Y	N	N	N	Y	N	N	Y	N	NA	N	Y	N				11	NA
762	Gadus	__Gadus_morhua__	_ Newfoundland and Labrador population_	Cod; Atlantic _	Y	__Gadus_morhua__ _ Newfoundland and Labrador population_	Fish (Marine)	Brett	Atlantic	N	N	N	N	N	N	N	N	N	N	N	N	N	Y	N	N	Fishing; predation; ecosystem changes (climate change)	N	N	N	N	N	Y	N	N	N	Y	N	N	Y	N	NA	N	Y	N				11	NA
762	Gadus	__Gadus_morhua__	_ Newfoundland and Labrador population_	Cod; Atlantic _	Y	__Gadus_morhua__ _ Newfoundland and Labrador population_	Fish (Marine)	Brett	Atlantic	N	N	N	N	N	N	N	N	N	N	N	N	N	Y	N	N	Fishing; predation; ecosystem changes (climate change)	N	N	N	N	N	Y	N	N	N	Y	N	N	Y	N	NA	N	Y	N				11	NA
672	Salmo	__Salmo_salar__	_ Inner Bay of Fundy population_	Salmon; Atlantic _	Y	__Salmo_salar__ _ Inner Bay of Fundy population_	Fish (Marine)	Brett	NB; NS; Atlantic	N	N	N	N	N	N	Y	Y	N	N	N	N	N	Y	N	N	Dams; Pollution; habitat loss; poor marine servival; fish farm interactions	Y	Y	Y	N	N	N	N	N	Y	N	N	N	N	Y	NA	N	N	N				4	Y
672	Salmo	__Salmo_salar__	_ Inner Bay of Fundy population_	Salmon; Atlantic _	Y	__Salmo_salar__ _ Inner Bay of Fundy population_	Fish (Marine)	Brett	NB; NS; Atlantic	N	N	N	N	N	N	Y	Y	N	N	N	N	N	Y	N	N	Dams; Pollution; habitat loss; poor marine servival; fish farm interactions	Y	Y	Y	N	N	N	N	N	Y	N	N	N	N	Y	NA	N	N	N				4	Y
672	Salmo	__Salmo_salar__	_ Inner Bay of Fundy population_	Salmon; Atlantic _	Y	__Salmo_salar__ _ Inner Bay of Fundy population_	Fish (Marine)	Brett	NB; NS; Atlantic	N	N	N	N	N	N	Y	Y	N	N	N	N	N	Y	N	N	Dams; Pollution; habitat loss; poor marine servival; fish farm interactions	Y	Y	Y	N	N	N	N	N	Y	N	N	N	N	Y	NA	N	N	N				4	Y
730	Oncorhynchus	__Oncorhynchus_nerka__	_ Cultus population_	Salmon; Sockeye _	Y	__Oncorhynchus_nerka__ _ Cultus population_	Fish (Marine)	Brett	BC; Pacific	Y	N	N	N	N	N	N	N	N	N	N	N	N	N	Y	N	Overexploitation; bycatch; disease; invasive species; nutrient input (pollution); recreational use	N	N	Y	N	Y	Y	Y	N	Y	N	N	N	N	N	NA	N	N	N				4	NA
730	Oncorhynchus	__Oncorhynchus_nerka__	_ Cultus population_	Salmon; Sockeye _	Y	__Oncorhynchus_nerka__ _ Cultus population_	Fish (Marine)	Brett	BC; Pacific	Y	N	N	N	N	N	N	N	N	N	N	N	N	N	Y	N	Overexploitation; bycatch; disease; invasive species; nutrient input (pollution); recreational use	N	N	Y	N	Y	Y	Y	N	Y	N	N	N	N	N	NA	N	N	N				4	NA
729	Oncorhynchus	__Oncorhynchus_nerka__	_ Sakinaw population_	Salmon; Sockeye _	Y	__Oncorhynchus_nerka__ _ Sakinaw population_	Fish (Marine)	Brett	BC; Pacific	Y	N	N	N	N	N	N	N	N	N	N	N	N	N	Y	N	Habitat loss; Disruption of spawning migration; predation; catch and bycatch;	Y	Y	N	N	N	Y	Y	N	N	N	N	N	Y	N	NA	N	N	N				4	NA
729	Oncorhynchus	__Oncorhynchus_nerka__	_ Sakinaw population_	Salmon; Sockeye _	Y	__Oncorhynchus_nerka__ _ Sakinaw population_	Fish (Marine)	Brett	BC; Pacific	Y	N	N	N	N	N	N	N	N	N	N	N	N	N	Y	N	Habitat loss; Disruption of spawning migration; predation; catch and bycatch;	Y	Y	N	N	N	Y	Y	N	N	N	N	N	Y	N	NA	N	N	N				4	NA
729	Oncorhynchus	__Oncorhynchus_nerka__	_ Sakinaw population_	Salmon; Sockeye _	Y	__Oncorhynchus_nerka__ _ Sakinaw population_	Fish (Marine)	Brett	BC; Pacific	Y	N	N	N	N	N	N	N	N	N	N	N	N	N	Y	N	Habitat loss; Disruption of spawning migration; predation; catch and bycatch;	Y	Y	N	N	N	Y	Y	N	N	N	N	N	Y	N	NA	N	N	N				4	NA
667	Anarhichas	__Anarhichas_denticulatus_		Wolffish; Northern _	N	__Anarhichas_denticulatus_	Fish (Marine)	Brett	Arctic; Atlantic	N	N	N	N	N	N	N	N	N	N	N	N	N	N	Y	Y	Bycatch	N	N	N	N	N	N	Y	N	N	N	N	N	N	N	NA	N	N	N				10.5	N
667	Anarhichas	__Anarhichas_denticulatus_		Wolffish; Northern _	N	__Anarhichas_denticulatus_	Fish (Marine)	Brett	Arctic; Atlantic	N	N	N	N	N	N	N	N	N	N	N	N	N	N	Y	Y	Bycatch	N	N	N	N	N	N	Y	N	N	N	N	N	N	N	NA	N	N	N				10.5	N
669	Anarhichas	__Anarhichas_minor_		Wolffish; Spotted _	N	__Anarhichas_minor_	Fish (Marine)	Brett	Arctic; Atlantic	N	N	N	N	N	N	N	N	N	N	N	N	N	N	Y	Y	Bycatch	N	N	N	N	N	N	Y	N	N	N	N	N	N	N	NA	N	N	N				10.5	N
669	Anarhichas	__Anarhichas_minor_		Wolffish; Spotted _	N	__Anarhichas_minor_	Fish (Marine)	Brett	Arctic; Atlantic	N	N	N	N	N	N	N	N	N	N	N	N	N	N	Y	Y	Bycatch	N	N	N	N	N	N	Y	N	N	N	N	N	N	N	NA	N	N	N				10.5	N
652	Anarhichas	__Anarhichas_lupus_		Wolffish; Atlantic _	N	__Anarhichas_lupus_	Fish (Marine)	Brett	Arctic; Atlantic	N	N	N	N	N	N	N	N	N	N	N	N	N	N	Y	Y	Bycatch	N	N	N	N	N	N	Y	N	N	N	N	N	N	N	NA	N	N	N				6	N
652	Anarhichas	__Anarhichas_lupus_		Wolffish; Atlantic _	N	__Anarhichas_lupus_	Fish (Marine)	Brett	Arctic; Atlantic	N	N	N	N	N	N	N	N	N	N	N	N	N	N	Y	Y	Bycatch	N	N	N	N	N	N	Y	N	N	N	N	N	N	N	NA	N	N	N				6	N
293	Lycaeides	__Lycaeides_melissa_samuelis_		Blue; Karner _	N	__Lycaeides_melissa_samuelis_	Invertebrates	Danielle	ON	N	N	N	N	Y	N	N	N	N	N	N	N	N	N	N	N	NA	NA	NA	NA	NA	NA	NA	NA	NA	NA	NA	NA	NA	NA	NA	NA	N	N	N					N
293	Lycaeides	__Lycaeides_melissa_samuelis_		Blue; Karner _	N	__Lycaeides_melissa_samuelis_	Invertebrates	Danielle	ON	N	N	N	N	Y	N	N	N	N	N	N	N	N	N	N	N	NA	NA	NA	NA	NA	NA	NA	NA	NA	NA	NA	NA	NA	NA	NA	NA	N	N	N					N
293	Lycaeides	__Lycaeides_melissa_samuelis_		Blue; Karner _	N	__Lycaeides_melissa_samuelis_	Invertebrates	Danielle	ON	N	N	N	N	Y	N	N	N	N	N	N	N	N	N	N	N	NA	NA	NA	NA	NA	NA	NA	NA	NA	NA	NA	NA	NA	NA	NA	NA	N	N	N					N
590	Callophrys	__Callophrys_irus_		Elfin; Frosted _	N	__Callophrys_irus_	Invertebrates	Danielle	ON	N	N	N	N	Y	N	N	N	N	N	N	N	N	N	N	N	NA	NA	NA	NA	NA	NA	NA	NA	NA	NA	NA	NA	NA	NA	NA	NA	N	N	N					N
590	Callophrys	__Callophrys_irus_		Elfin; Frosted _	N	__Callophrys_irus_	Invertebrates	Danielle	ON	N	N	N	N	Y	N	N	N	N	N	N	N	N	N	N	N	NA	NA	NA	NA	NA	NA	NA	NA	NA	NA	NA	NA	NA	NA	NA	NA	N	N	N					N
590	Callophrys	__Callophrys_irus_		Elfin; Frosted _	N	__Callophrys_irus_	Invertebrates	Danielle	ON	N	N	N	N	Y	N	N	N	N	N	N	N	N	N	N	N	NA	NA	NA	NA	NA	NA	NA	NA	NA	NA	NA	NA	NA	NA	NA	NA	N	N	N					N
602	Euchloe	__Euchloe_ausonides_insulanus_		Marble; Island _	N	__Euchloe_ausonides_insulanus_	Invertebrates	Danielle	BC	Y	N	N	N	N	N	N	N	N	N	N	N	N	N	N	N	NA	NA	NA	NA	NA	NA	NA	NA	NA	NA	NA	NA	NA	NA	NA	NA	N	N	N					N
602	Euchloe	__Euchloe_ausonides_insulanus_		Marble; Island _	N	__Euchloe_ausonides_insulanus_	Invertebrates	Danielle	BC	Y	N	N	N	N	N	N	N	N	N	N	N	N	N	N	N	NA	NA	NA	NA	NA	NA	NA	NA	NA	NA	NA	NA	NA	NA	NA	NA	N	N	N					N
602	Euchloe	__Euchloe_ausonides_insulanus_		Marble; Island _	N	__Euchloe_ausonides_insulanus_	Invertebrates	Danielle	BC	Y	N	N	N	N	N	N	N	N	N	N	N	N	N	N	N	NA	NA	NA	NA	NA	NA	NA	NA	NA	NA	NA	NA	NA	NA	NA	NA	N	N	N					N
651	Plebejus	__Plebejus_saepiolus_insulanus_		Blue; Island _	N	__Plebejus_saepiolus_insulanus_	Invertebrates	Danielle	BC	Y	N	N	N	N	N	N	N	N	N	N	N	N	N	N	N	Declining habitat quality; invasive plants	Y	N	N	N	N	N	N	N	Y	N	N	N	N	N	NA	N	N	N					N
651	Plebejus	__Plebejus_saepiolus_insulanus_		Blue; Island _	N	__Plebejus_saepiolus_insulanus_	Invertebrates	Danielle	BC	Y	N	N	N	N	N	N	N	N	N	N	N	N	N	N	N	Declining habitat quality; invasive plants	Y	N	N	N	N	N	N	N	Y	N	N	N	N	N	NA	N	N	N					N
649	Euphydryas	__Euphydryas_editha_taylori_		Checkerspot; Taylor's _	N	__Euphydryas_editha_taylori_	Invertebrates	Danielle	BC	Y	N	N	N	N	N	N	N	N	N	N	N	N	N	N	N	Habitat loss; habitat degradation; development; insecticides	Y	N	Y	N	N	N	N	N	NA	N	N	N	N	N	NA	N	N	N					N
649	Euphydryas	__Euphydryas_editha_taylori_		Checkerspot; Taylor's _	N	__Euphydryas_editha_taylori_	Invertebrates	Danielle	BC	Y	N	N	N	N	N	N	N	N	N	N	N	N	N	N	N	Habitat loss; habitat degradation; development; insecticides	Y	N	Y	N	N	N	N	N	NA	N	N	N	N	N	NA	N	N	N					N
927	Prodoxus	__Prodoxus_quinquepunctellus_		Moth; Five-spotted Bogus Yucca _	N	__Prodoxus_quinquepunctellus_	Invertebrates	Danielle	AB	N	Y	N	N	N	N	N	N	N	N	N	N	N	N	N	N	Ungluate herbiory; lack of fire; habitat disturbance	Y	N	N	N	N	N	N	N	N	N	N	N	Y	Y	NA	N	N	N					N
927	Prodoxus	__Prodoxus_quinquepunctellus_		Moth; Five-spotted Bogus Yucca _	N	__Prodoxus_quinquepunctellus_	Invertebrates	Danielle	AB	N	Y	N	N	N	N	N	N	N	N	N	N	N	N	N	N	Ungluate herbiory; lack of fire; habitat disturbance	Y	N	N	N	N	N	N	N	N	N	N	N	Y	Y	NA	N	N	N					N
941	Tegeticula	__Tegeticula_corruptrix_		Moth; Non-pollinating Yucca _	N	__Tegeticula_corruptrix_	Invertebrates	Danielle	AB	N	Y	N	N	N	N	N	N	N	N	N	N	N	N	N	N	Ungluate herbiory; lack of fire; habitat disturbance	Y	N	N	N	N	N	N	N	N	N	N	N	Y	Y	NA	N	N	N					N
941	Tegeticula	__Tegeticula_corruptrix_		Moth; Non-pollinating Yucca _	N	__Tegeticula_corruptrix_	Invertebrates	Danielle	AB	N	Y	N	N	N	N	N	N	N	N	N	N	N	N	N	N	Ungluate herbiory; lack of fire; habitat disturbance	Y	N	N	N	N	N	N	N	N	N	N	N	Y	Y	NA	N	N	N					N
789	Copablepharon	__Copablepharon_fuscum_		Moth; Sand-verbena _	N	__Copablepharon_fuscum_	Invertebrates	Danielle	BC	Y	N	N	N	N	N	N	N	N	N	N	N	N	N	N	N	Habitat loss; erosion from increased winter storms and SLR; invading vegetation; industrial and recreational development; recreational use; pesticide; habitat degradation	Y	N	Y	N	Y	N	N	N	Y	N	N	N	N	Y	NA	N	N	N					P
789	Copablepharon	__Copablepharon_fuscum_		Moth; Sand-verbena _	N	__Copablepharon_fuscum_	Invertebrates	Danielle	BC	Y	N	N	N	N	N	N	N	N	N	N	N	N	N	N	N	Habitat loss; erosion from increased winter storms and SLR; invading vegetation; industrial and recreational development; recreational use; pesticide; habitat degradation	Y	N	Y	N	Y	N	N	N	Y	N	N	N	N	Y	NA	N	N	N					P
715	Tegeticula	__Tegeticula_yuccasella_		Moth; Yucca _	N	__Tegeticula_yuccasella_	Invertebrates	Danielle	AB	N	Y	N	N	N	N	N	N	N	N	N	N	N	N	N	N	Ungluate herbiory; lack of fire; habitat disturbance	Y	N	N	N	N	N	N	N	N	N	N	N	Y	Y	NA	N	N	N					Y
715	Tegeticula	__Tegeticula_yuccasella_		Moth; Yucca _	N	__Tegeticula_yuccasella_	Invertebrates	Danielle	AB	N	Y	N	N	N	N	N	N	N	N	N	N	N	N	N	N	Ungluate herbiory; lack of fire; habitat disturbance	Y	N	N	N	N	N	N	N	N	N	N	N	Y	Y	NA	N	N	N					Y
304	Coenonympha	__Coenonympha_nipisiquit_		Ringlet; Maritime _	N	__Coenonympha_nipisiquit_	Invertebrates	Danielle	QC; NB	N	N	N	N	N	Y	Y	N	N	N	N	N	N	N	N	N	Habitat loss; sea level rise; increased storm frequency; urban development; collection of host plants	Y	N	N	N	N	N	N	N	N	Y	N	N	N	Y	NA	N	N	N					Y
304	Coenonympha	__Coenonympha_nipisiquit_		Ringlet; Maritime _	N	__Coenonympha_nipisiquit_	Invertebrates	Danielle	QC; NB	N	N	N	N	N	Y	Y	N	N	N	N	N	N	N	N	N	Habitat loss; sea level rise; increased storm frequency; urban development; collection of host plants	Y	N	N	N	N	N	N	N	N	Y	N	N	N	Y	NA	N	N	N					Y
304	Coenonympha	__Coenonympha_nipisiquit_		Ringlet; Maritime _	N	__Coenonympha_nipisiquit_	Invertebrates	Danielle	QC; NB	N	N	N	N	N	Y	Y	N	N	N	N	N	N	N	N	N	Habitat loss; sea level rise; increased storm frequency; urban development; collection of host plants	Y	N	N	N	N	N	N	N	N	Y	N	N	N	Y	NA	N	N	N					Y
648	Euphyes	__Euphyes_vestris_vestris_		Skipper_vestris_subspecies; Dun _	N	__Euphyes_vestris_vestris_	Invertebrates	Danielle	BC	Y	N	N	N	N	N	N	N	N	N	N	N	N	N	N	N	Habitat loss; habitat degradation; development; invasive plants	Y	N	N	N	N	N	N	N	Y	N	N	N	N	N	NA	N	N	N					N
648	Euphyes	__Euphyes_vestris_vestris_		Skipper_vestris_subspecies; Dun _	N	__Euphyes_vestris_vestris_	Invertebrates	Danielle	BC	Y	N	N	N	N	N	N	N	N	N	N	N	N	N	N	N	Habitat loss; habitat degradation; development; invasive plants	Y	N	N	N	N	N	N	N	Y	N	N	N	N	N	NA	N	N	N					N
635	Limenitis	__Limenitis_weidemeyerii_		Admiral; Weidemeyer's _	N	__Limenitis_weidemeyerii_	Invertebrates	Danielle	AB	N	Y	N	N	N	N	N	N	N	N	N	N	N	N	N	N	Invasive plants	N	N	N	N	N	N	N	N	Y	N	N	N	N	N	NA	N	N	N					NA
635	Limenitis	__Limenitis_weidemeyerii_		Admiral; Weidemeyer's _	N	__Limenitis_weidemeyerii_	Invertebrates	Danielle	AB	N	Y	N	N	N	N	N	N	N	N	N	N	N	N	N	N	Invasive plants	N	N	N	N	N	N	N	N	Y	N	N	N	N	N	NA	N	N	N					NA
294	Danaus	__Danaus_plexippus_		Monarch _	N	__Danaus_plexippus_	Invertebrates	Danielle	BC; AB; SK; MB; ON; QC; NB; PE; NS	Y	Y	Y	Y	Y	Y	Y	Y	Y	N	N	N	N	N	N	N	Logging in overwintering sites	N	N	N	N	N	N	N	N	N	N	N	N	N	Y	NA	N	N	N				0.5	NA
294	Danaus	__Danaus_plexippus_		Monarch _	N	__Danaus_plexippus_	Invertebrates	Danielle	BC; AB; SK; MB; ON; QC; NB; PE; NS	Y	Y	Y	Y	Y	Y	Y	Y	Y	N	N	N	N	N	N	N	Logging in overwintering sites	N	N	N	N	N	N	N	N	N	N	N	N	N	Y	NA	N	N	N				0.5	NA
294	Danaus	__Danaus_plexippus_		Monarch _	N	__Danaus_plexippus_	Invertebrates	Danielle	BC; AB; SK; MB; ON; QC; NB; PE; NS	Y	Y	Y	Y	Y	Y	Y	Y	Y	N	N	N	N	N	N	N	Logging in overwintering sites	N	N	N	N	N	N	N	N	N	N	N	N	N	Y	NA	N	N	N				0.5	NA
NA	Lottia	__Lottia_alveus_alveus_		Limpet; Eelgrass _	N	__Lottia_alveus_alveus_	Invertebrates	Danielle	AO	N	N	N	N	N	N	N	N	N	N	N	N	N	Y	N	N	Habitat decline; slime mould epidemic	Y	N	N	Y	N	N	N	N	N	N	N	N	N	N	NA	N	N	N					NA
NA	Lottia	__Lottia_alveus_alveus_		Limpet; Eelgrass _	N	__Lottia_alveus_alveus_	Invertebrates	Danielle	AO	N	N	N	N	N	N	N	N	N	N	N	N	N	Y	N	N	Habitat decline; slime mould epidemic	Y	N	N	Y	N	N	N	N	N	N	N	N	N	N	NA	N	N	N					NA
732	Cryptomastix	__Cryptomastix_devia_		Puget Oregonian _	N	__Cryptomastix_devia_	Invertebrates	Danielle	BC	Y	N	N	N	N	N	N	N	N	N	N	N	N	N	N	N	NA	NA	NA	NA	NA	NA	NA	NA	NA	NA	NA	NA	NA	NA	NA	NA	N	N	N				1	N
732	Cryptomastix	__Cryptomastix_devia_		Puget Oregonian _	N	__Cryptomastix_devia_	Invertebrates	Danielle	BC	Y	N	N	N	N	N	N	N	N	N	N	N	N	N	N	N	NA	NA	NA	NA	NA	NA	NA	NA	NA	NA	NA	NA	NA	NA	NA	NA	N	N	N				1	N
591	Alasmidonta	__Alasmidonta_heterodon_		Wedgemussel; Dwarf _	N	__Alasmidonta_heterodon_	Invertebrates	Danielle	NB	N	N	N	N	N	N	Y	N	N	N	N	N	N	N	N	N	NA	NA	NA	NA	NA	NA	NA	NA	NA	NA	NA	NA	NA	NA	NA	NA	N	N	N					N
591	Alasmidonta	__Alasmidonta_heterodon_		Wedgemussel; Dwarf _	N	__Alasmidonta_heterodon_	Invertebrates	Danielle	NB	N	N	N	N	N	N	Y	N	N	N	N	N	N	N	N	N	NA	NA	NA	NA	NA	NA	NA	NA	NA	NA	NA	NA	NA	NA	NA	NA	N	N	N					N
591	Alasmidonta	__Alasmidonta_heterodon_		Wedgemussel; Dwarf _	N	__Alasmidonta_heterodon_	Invertebrates	Danielle	NB	N	N	N	N	N	N	Y	N	N	N	N	N	N	N	N	N	NA	NA	NA	NA	NA	NA	NA	NA	NA	NA	NA	NA	NA	NA	NA	NA	N	N	N					N
581	Villosa	__Villosa_fabalis_		Bean; Rayed _	N	__Villosa_fabalis_	Invertebrates	Danielle	ON	N	N	N	N	Y	N	N	N	N	N	N	N	N	N	N	N	Agriculture and urban development; siltation; pollution; invasives	Y	N	Y	N	N	N	N	N	Y	N	N	N	N	Y	NA	N	N	N				9	P
581	Villosa	__Villosa_fabalis_		Bean; Rayed _	N	__Villosa_fabalis_	Invertebrates	Danielle	ON	N	N	N	N	Y	N	N	N	N	N	N	N	N	N	N	N	Agriculture and urban development; siltation; pollution; invasives	Y	N	Y	N	N	N	N	N	Y	N	N	N	N	Y	NA	N	N	N				9	P
581	Villosa	__Villosa_fabalis_		Bean; Rayed _	N	__Villosa_fabalis_	Invertebrates	Danielle	ON	N	N	N	N	Y	N	N	N	N	N	N	N	N	N	N	N	Agriculture and urban development; siltation; pollution; invasives	Y	N	Y	N	N	N	N	N	Y	N	N	N	N	Y	NA	N	N	N				9	P
745	Allogona	__Allogona_townsendiana_		Forestsnail; Oregon _	N	__Allogona_townsendiana_	Invertebrates	Danielle	BC	Y	N	N	N	N	N	N	N	N	N	N	N	N	N	N	N	Habitat loss; residential and commercial development; habitat fragmentation	Y	Y	N	N	N	N	N	N	N	N	N	N	N	N	NA	N	N	N				1	N
745	Allogona	__Allogona_townsendiana_		Forestsnail; Oregon _	N	__Allogona_townsendiana_	Invertebrates	Danielle	BC	Y	N	N	N	N	N	N	N	N	N	N	N	N	N	N	N	Habitat loss; residential and commercial development; habitat fragmentation	Y	Y	N	N	N	N	N	N	N	N	N	N	N	N	NA	N	N	N				1	N
768	Obovaria	__Obovaria_subrotunda_		Hickorynut; Round _	N	__Obovaria_subrotunda_	Invertebrates	Danielle	ON	N	N	N	N	Y	N	N	N	N	N	N	N	N	N	N	N	Pollution; agriculture; residential runoff; invasive species	N	N	Y	N	N	N	N	N	Y	N	N	N	N	Y	NA	N	N	N				10	Y
768	Obovaria	__Obovaria_subrotunda_		Hickorynut; Round _	N	__Obovaria_subrotunda_	Invertebrates	Danielle	ON	N	N	N	N	Y	N	N	N	N	N	N	N	N	N	N	N	Pollution; agriculture; residential runoff; invasive species	N	N	Y	N	N	N	N	N	Y	N	N	N	N	Y	NA	N	N	N				10	Y
774	Ptychobranchus	__Ptychobranchus_fasciolaris_		Kidneyshell _	N	__Ptychobranchus_fasciolaris_	Invertebrates	Danielle	ON	N	N	N	N	Y	N	N	N	N	N	N	N	N	N	N	N	Pollution; agriculture; residential runoff; invasive species	N	N	Y	N	N	N	N	N	Y	N	N	N	N	Y	NA	N	N	N				10	Y
774	Ptychobranchus	__Ptychobranchus_fasciolaris_		Kidneyshell _	N	__Ptychobranchus_fasciolaris_	Invertebrates	Danielle	ON	N	N	N	N	Y	N	N	N	N	N	N	N	N	N	N	N	Pollution; agriculture; residential runoff; invasive species	N	N	Y	N	N	N	N	N	Y	N	N	N	N	Y	NA	N	N	N				10	Y
671	Simpsonaias	__Simpsonaias_ambigua_		Mussel; Salamander _	N	__Simpsonaias_ambigua_	Invertebrates	Danielle	ON	N	N	N	N	Y	N	N	N	N	N	N	N	N	N	N	N	Habitat degradation; urban development; pollution; declines in mudpuppy populations	N	N	Y	N	N	N	N	N	Y	N	N	N	Y	Y	NA	N	N	N					Y
671	Simpsonaias	__Simpsonaias_ambigua_		Mussel; Salamander _	N	__Simpsonaias_ambigua_	Invertebrates	Danielle	ON	N	N	N	N	Y	N	N	N	N	N	N	N	N	N	N	N	Habitat degradation; urban development; pollution; declines in mudpuppy populations	N	N	Y	N	N	N	N	N	Y	N	N	N	Y	Y	NA	N	N	N					Y
548	Physella	__Physella_wrighti_		Physa; Hotwater _	N	__Physella_wrighti_	Invertebrates	Danielle	BC	Y	N	N	N	N	N	N	N	N	N	N	N	N	N	N	N	Chemical contamination; invasives	N	N	Y	N	N	N	N	N	Y	N	N	N	N	N	NA	N	N	N					Y
548	Physella	__Physella_wrighti_		Physa; Hotwater _	N	__Physella_wrighti_	Invertebrates	Danielle	BC	Y	N	N	N	N	N	N	N	N	N	N	N	N	N	N	N	Chemical contamination; invasives	N	N	Y	N	N	N	N	N	Y	N	N	N	N	N	NA	N	N	N					Y
548	Physella	__Physella_wrighti_		Physa; Hotwater _	N	__Physella_wrighti_	Invertebrates	Danielle	BC	Y	N	N	N	N	N	N	N	N	N	N	N	N	N	N	N	Chemical contamination; invasives	N	N	Y	N	N	N	N	N	Y	N	N	N	N	N	NA	N	N	N					Y
582	Epioblasma	__Epioblasma_torulosa_rangiana_		Riffleshell; Northern _	N	__Epioblasma_torulosa_rangiana_	Invertebrates	Danielle	ON	N	N	N	N	Y	N	N	N	N	N	N	N	N	N	N	N	Intense agriculture and urban development; pollution	Y	N	Y	N	N	N	N	N	N	N	N	N	N	N	NA	N	N	N				4	Y
582	Epioblasma	__Epioblasma_torulosa_rangiana_		Riffleshell; Northern _	N	__Epioblasma_torulosa_rangiana_	Invertebrates	Danielle	ON	N	N	N	N	Y	N	N	N	N	N	N	N	N	N	N	N	Intense agriculture and urban development; pollution	Y	N	Y	N	N	N	N	N	N	N	N	N	N	N	NA	N	N	N				4	Y
582	Epioblasma	__Epioblasma_torulosa_rangiana_		Riffleshell; Northern _	N	__Epioblasma_torulosa_rangiana_	Invertebrates	Danielle	ON	N	N	N	N	Y	N	N	N	N	N	N	N	N	N	N	N	Intense agriculture and urban development; pollution	Y	N	Y	N	N	N	N	N	N	N	N	N	N	N	NA	N	N	N				4	Y
311	Physella	__Physella_johnsoni_		Snail; Banff Springs _	N	__Physella_johnsoni_	Invertebrates	Danielle	BC	Y	N	N	N	N	N	N	N	N	N	N	N	N	N	N	N	Habitat loss; habitat fragmentation; development; small population	Y	Y	N	N	N	N	N	Y	N	N	N	N	N	N	NA	N	N	N				1	NA
311	Physella	__Physella_johnsoni_		Snail; Banff Springs _	N	__Physella_johnsoni_	Invertebrates	Danielle	BC	Y	N	N	N	N	N	N	N	N	N	N	N	N	N	N	N	Habitat loss; habitat fragmentation; development; small population	Y	Y	N	N	N	N	N	Y	N	N	N	N	N	N	NA	N	N	N				1	NA
311	Physella	__Physella_johnsoni_		Snail; Banff Springs _	N	__Physella_johnsoni_	Invertebrates	Danielle	BC	Y	N	N	N	N	N	N	N	N	N	N	N	N	N	N	N	Habitat loss; habitat fragmentation; development; small population	Y	Y	N	N	N	N	N	Y	N	N	N	N	N	N	NA	N	N	N				1	NA
670	Epioblasma	__Epioblasma_triquetra_		Snuffbox _	N	__Epioblasma_triquetra_	Invertebrates	Danielle	NB; NS	N	N	N	N	N	N	Y	Y	N	N	N	N	N	N	N	N	Nonnative fish; industrial pollution	N	N	Y	N	N	N	N	N	Y	N	N	N	N	N	NA	N	N	N					NA
670	Epioblasma	__Epioblasma_triquetra_		Snuffbox _	N	__Epioblasma_triquetra_	Invertebrates	Danielle	NB; NS	N	N	N	N	N	N	Y	Y	N	N	N	N	N	N	N	N	Nonnative fish; industrial pollution	N	N	Y	N	N	N	N	N	Y	N	N	N	N	N	NA	N	N	N					NA
767	Hemphillia	__Hemphillia_glandulosa_		Jumping-slug; Warty _	N	__Hemphillia_glandulosa_	Invertebrates	Brett	BC	Y	N	N	N	N	N	N	N	N	N	N	N	N	N	N	N	Habitat loss & Fragmentation	Y	Y	N	N	N	N	N	N	N	N	N	N	N	N	NA	N	N	N				1	NA
767	Hemphillia	__Hemphillia_glandulosa_		Jumping-slug; Warty _	N	__Hemphillia_glandulosa_	Invertebrates	Brett	BC	Y	N	N	N	N	N	N	N	N	N	N	N	N	N	N	N	Habitat loss & Fragmentation	Y	Y	N	N	N	N	N	N	N	N	N	N	N	N	NA	N	N	N				1	NA
811	Lampsilis	__Lampsilis_cariosa_		Lampmussel; Yellow _	N	__Lampsilis_cariosa_	Invertebrates	Brett	NB; NS	N	N	N	N	N	N	Y	Y	N	N	N	N	N	N	N	N	Invasive species; Pollution	N	N	Y	N	N	N	N	N	Y	N	N	N	N	N	NA	N	N	N					NA
811	Lampsilis	__Lampsilis_cariosa_		Lampmussel; Yellow _	N	__Lampsilis_cariosa_	Invertebrates	Brett	NB; NS	N	N	N	N	N	N	Y	Y	N	N	N	N	N	N	N	N	Invasive species; Pollution	N	N	Y	N	N	N	N	N	Y	N	N	N	N	N	NA	N	N	N					NA
645	Ostrea	__Ostrea_lurida_		Oyster; Olympia _	N	__Ostrea_lurida_	Invertebrates	Brett	BC; Pacific	Y	N	N	N	N	N	N	N	N	N	N	N	N	N	Y	N	Invasive species; Pollution	N	N	Y	N	N	N	N	N	Y	N	N	N	N	N	NA	N	N	N					NA
645	Ostrea	__Ostrea_lurida_		Oyster; Olympia _	N	__Ostrea_lurida_	Invertebrates	Brett	BC; Pacific	Y	N	N	N	N	N	N	N	N	N	N	N	N	N	Y	N	Invasive species; Pollution	N	N	Y	N	N	N	N	N	Y	N	N	N	N	N	NA	N	N	N					NA
203	Collinsia	__Collinsia_verna_		Spring Blue-eyed Mary _	N	__Collinsia_verna_	Vascular Plants	Brett	ON	N	N	N	N	Y	N	N	N	N	N	N	N	N	N	N	N	Habitat loss	Y	N	N	N	N	N	N	N	N	N	N	N	N	N	NA	N	N	N				1	N
203	Collinsia	__Collinsia_verna_		Spring Blue-eyed Mary _	N	__Collinsia_verna_	Vascular Plants	Brett	ON	N	N	N	N	Y	N	N	N	N	N	N	N	N	N	N	N	Habitat loss	Y	N	N	N	N	N	N	N	N	N	N	N	N	N	NA	N	N	N				1	N
204	Desmodium	__Desmodium_illinoense_		Tick-trefoil; Illinois _	N	__Desmodium_illinoense_	Vascular Plants	Brett	ON	N	N	N	N	Y	N	N	N	N	N	N	N	N	N	N	N	Habitat loss	Y	N	N	N	N	N	N	N	N	N	N	N	N	N	NA	N	N	N				1	N
204	Desmodium	__Desmodium_illinoense_		Tick-trefoil; Illinois _	N	__Desmodium_illinoense_	Vascular Plants	Brett	ON	N	N	N	N	Y	N	N	N	N	N	N	N	N	N	N	N	Habitat loss	Y	N	N	N	N	N	N	N	N	N	N	N	N	N	NA	N	N	N				1	N
180	Agalinis	__Agalinis_gattingeri_		Agalinis; Gattinger's _	N	__Agalinis_gattingeri_	Vascular Plants	Brett	MB; ON	N	N	N	Y	Y	N	N	N	N	N	N	N	N	N	N	N	Habitat loss & fragmentation	Y	Y	N	N	N	N	N	N	N	N	N	N	N	N	NA	N	N	N				1	N
180	Agalinis	__Agalinis_gattingeri_		Agalinis; Gattinger's _	N	__Agalinis_gattingeri_	Vascular Plants	Brett	MB; ON	N	N	N	Y	Y	N	N	N	N	N	N	N	N	N	N	N	Habitat loss & fragmentation	Y	Y	N	N	N	N	N	N	N	N	N	N	N	N	NA	N	N	N				1	N
180	Agalinis	__Agalinis_gattingeri_		Agalinis; Gattinger's _	N	__Agalinis_gattingeri_	Vascular Plants	Brett	MB; ON	N	N	N	Y	Y	N	N	N	N	N	N	N	N	N	N	N	Habitat loss & fragmentation	Y	Y	N	N	N	N	N	N	N	N	N	N	N	N	NA	N	N	N				1	N
190	Agalinis	__Agalinis_skinneriana_		Agalinis; Skinner's _	N	__Agalinis_skinneriana_	Vascular Plants	Brett	ON	N	N	N	N	Y	N	N	N	N	N	N	N	N	N	N	N	Habitat loss & fragmentation; small population size	Y	Y	N	N	N	N	N	Y	N	N	N	N	N	N	NA	N	N	N				1	N
190	Agalinis	__Agalinis_skinneriana_		Agalinis; Skinner's _	N	__Agalinis_skinneriana_	Vascular Plants	Brett	ON	N	N	N	N	Y	N	N	N	N	N	N	N	N	N	N	N	Habitat loss & fragmentation; small population size	Y	Y	N	N	N	N	N	Y	N	N	N	N	N	N	NA	N	N	N				1	N
190	Agalinis	__Agalinis_skinneriana_		Agalinis; Skinner's _	N	__Agalinis_skinneriana_	Vascular Plants	Brett	ON	N	N	N	N	Y	N	N	N	N	N	N	N	N	N	N	N	Habitat loss & fragmentation; small population size	Y	Y	N	N	N	N	N	Y	N	N	N	N	N	N	NA	N	N	N				1	N
190	Agalinis	__Agalinis_skinneriana_		Agalinis; Skinner's _	N	__Agalinis_skinneriana_	Vascular Plants	Brett	ON	N	N	N	N	Y	N	N	N	N	N	N	N	N	N	N	N	Habitat loss & fragmentation; small population size	Y	Y	N	N	N	N	N	Y	N	N	N	N	N	N	NA	N	N	N				1	N
577	Ammannia	__Ammannia_robusta_		Ammannia; Scarlet _	N	__Ammannia_robusta_	Vascular Plants	Brett	BC; ON	Y	N	N	N	Y	N	N	N	N	N	N	N	N	N	N	N	Habitat loss; recreational activities	Y	N	N	N	Y	N	N	N	N	N	N	N	N	N	NA	N	N	N				1	N
577	Ammannia	__Ammannia_robusta_		Ammannia; Scarlet _	N	__Ammannia_robusta_	Vascular Plants	Brett	BC; ON	Y	N	N	N	Y	N	N	N	N	N	N	N	N	N	N	N	Habitat loss; recreational activities	Y	N	N	N	Y	N	N	N	N	N	N	N	N	N	NA	N	N	N				1	N
184	Geum	Geum_peckii_		Avens; Eastern Mountain _	N	Geum_peckii_	Vascular Plants	Brett	NS	N	N	N	N	N	N	N	Y	N	N	N	N	N	N	N	N	Habitat loss; Recreational activities	Y	N	N	N	Y	N	N	N	N	N	N	N	N	N	NA	N	N	N				7.5	Y
184	Geum	Geum_peckii_		Avens; Eastern Mountain _	N	Geum_peckii_	Vascular Plants	Brett	NS	N	N	N	N	N	N	N	Y	N	N	N	N	N	N	N	N	Habitat loss; Recreational activities	Y	N	N	N	Y	N	N	N	N	N	N	N	N	N	NA	N	N	N				7.5	Y
184	Geum	Geum_peckii_		Avens; Eastern Mountain _	N	Geum_peckii_	Vascular Plants	Brett	NS	N	N	N	N	N	N	N	Y	N	N	N	N	N	N	N	N	Habitat loss; Recreational activities	Y	N	N	N	Y	N	N	N	N	N	N	N	N	N	NA	N	N	N				7.5	Y
184	Geum	Geum_peckii_		Avens; Eastern Mountain _	N	Geum_peckii_	Vascular Plants	Brett	NS	N	N	N	N	N	N	N	Y	N	N	N	N	N	N	N	N	Habitat loss; Recreational activities	Y	N	N	N	Y	N	N	N	N	N	N	N	N	N	NA	N	N	N				7.5	Y
177	Balsamorhiza	Balsamorhiza_deltoidea_		Balsamroot; Deltoid _	N	Balsamorhiza_deltoidea_	Vascular Plants	Brett	BC	Y	N	N	N	N	N	N	N	N	N	N	N	N	N	N	N	Habitat loss; invasive species	Y	N	N	N	N	N	N	N	Y	N	N	N	N	N	NA	N	N	N				3	N
177	Balsamorhiza	Balsamorhiza_deltoidea_		Balsamroot; Deltoid _	N	Balsamorhiza_deltoidea_	Vascular Plants	Brett	BC	Y	N	N	N	N	N	N	N	N	N	N	N	N	N	N	N	Habitat loss; invasive species	Y	N	N	N	N	N	N	N	Y	N	N	N	N	N	NA	N	N	N				3	N
177	Balsamorhiza	Balsamorhiza_deltoidea_		Balsamroot; Deltoid _	N	Balsamorhiza_deltoidea_	Vascular Plants	Brett	BC	Y	N	N	N	N	N	N	N	N	N	N	N	N	N	N	N	Habitat loss; invasive species	Y	N	N	N	N	N	N	N	Y	N	N	N	N	N	NA	N	N	N				3	N
211	Buchnera	Buchnera_americana_		Bluehearts _	N	Buchnera_americana_	Vascular Plants	Brett	ON	N	N	N	Y	N	N	N	N	N	N	N	N	N	N	N	N	Anthropogenic disturbance; invasive species	N	N	N	N	N	N	N	N	Y	N	N	N	N	Y	NA	N	N	N				2	Y
211	Buchnera	Buchnera_americana_		Bluehearts _	N	Buchnera_americana_	Vascular Plants	Brett	ON	N	N	N	Y	N	N	N	N	N	N	N	N	N	N	N	N	Anthropogenic disturbance; invasive species	N	N	N	N	N	N	N	N	Y	N	N	N	N	Y	NA	N	N	N				2	Y
211	Buchnera	Buchnera_americana_		Bluehearts _	N	Buchnera_americana_	Vascular Plants	Brett	ON	N	N	N	Y	N	N	N	N	N	N	N	N	N	N	N	N	Anthropogenic disturbance; invasive species	N	N	N	N	N	N	N	N	Y	N	N	N	N	Y	NA	N	N	N				2	Y
211	Buchnera	Buchnera_americana_		Bluehearts _	N	Buchnera_americana_	Vascular Plants	Brett	ON	N	N	N	Y	N	N	N	N	N	N	N	N	N	N	N	N	Anthropogenic disturbance; invasive species	N	N	N	N	N	N	N	N	Y	N	N	N	N	Y	NA	N	N	N				2	Y
6	Braya	Braya_longii_		Braya; Long's _	N	Braya_longii_	Vascular Plants	Brett	NL	N	N	N	N	N	N	N	N	N	Y	N	N	N	N	N	N	Disease; Invasive species	N	N	N	Y	N	N	N	N	Y	N	N	N	N	N	NA	N	N	N				20	Y
6	Braya	Braya_longii_		Braya; Long's _	N	Braya_longii_	Vascular Plants	Brett	NL	N	N	N	N	N	N	N	N	N	Y	N	N	N	N	N	N	Disease; Invasive species	N	N	N	Y	N	N	N	N	Y	N	N	N	N	N	NA	N	N	N				20	Y
6	Braya	Braya_longii_		Braya; Long's _	N	Braya_longii_	Vascular Plants	Brett	NL	N	N	N	N	N	N	N	N	N	Y	N	N	N	N	N	N	Disease; Invasive species	N	N	N	Y	N	N	N	N	Y	N	N	N	N	N	NA	N	N	N				20	Y
191	Lespedeza	Lespedeza_virginica_		Bush-clover; Slender _	N	Lespedeza_virginica_	Vascular Plants	Brett	ON	N	N	N	N	Y	N	N	N	N	N	N	N	N	N	N	N	Habitat loss	Y	N	N	N	N	N	N	N	N	N	N	N	N	N	NA	N	N	N					N
191	Lespedeza	Lespedeza_virginica_		Bush-clover; Slender _	N	Lespedeza_virginica_	Vascular Plants	Brett	ON	N	N	N	N	Y	N	N	N	N	N	N	N	N	N	N	N	Habitat loss	Y	N	N	N	N	N	N	N	N	N	N	N	N	N	NA	N	N	N					N
191	Lespedeza	Lespedeza_virginica_		Bush-clover; Slender _	N	Lespedeza_virginica_	Vascular Plants	Brett	ON	N	N	N	N	Y	N	N	N	N	N	N	N	N	N	N	N	Habitat loss	Y	N	N	N	N	N	N	N	N	N	N	N	N	N	NA	N	N	N					N
191	Lespedeza	Lespedeza_virginica_		Bush-clover; Slender _	N	Lespedeza_virginica_	Vascular Plants	Brett	ON	N	N	N	N	Y	N	N	N	N	N	N	N	N	N	N	N	Habitat loss	Y	N	N	N	N	N	N	N	N	N	N	N	N	N	NA	N	N	N					N
199	Ranunculus	__Ranunculus_alismifolius_		Buttercup; Water-plantain _	N	__Ranunculus_alismifolius_	Vascular Plants	Brett	BC	Y	N	N	N	N	N	N	N	N	N	N	N	N	N	N	N	Invasive species; anthropogenic disturbance	N	N	N	N	N	N	N	N	Y	N	N	N	N	Y	NA	N	N	N					N
199	Ranunculus	__Ranunculus_alismifolius_		Buttercup; Water-plantain _	N	__Ranunculus_alismifolius_	Vascular Plants	Brett	BC	Y	N	N	N	N	N	N	N	N	N	N	N	N	N	N	N	Invasive species; anthropogenic disturbance	N	N	N	N	N	N	N	N	Y	N	N	N	N	Y	NA	N	N	N					N
199	Ranunculus	__Ranunculus_alismifolius_		Buttercup; Water-plantain _	N	__Ranunculus_alismifolius_	Vascular Plants	Brett	BC	Y	N	N	N	N	N	N	N	N	N	N	N	N	N	N	N	Invasive species; anthropogenic disturbance	N	N	N	N	N	N	N	N	Y	N	N	N	N	Y	NA	N	N	N					N
188	Opuntia	__Opuntia_humifusa_		Cactus; Eastern Prickly Pear _	N	__Opuntia_humifusa_	Vascular Plants	Brett	ON	N	N	N	N	Y	N	N	N	N	N	N	N	N	N	N	N	Habitat loss	Y	N	N	N	N	N	N	N	N	N	N	N	N	N	NA	N	N	N				15	Y
188	Opuntia	__Opuntia_humifusa_		Cactus; Eastern Prickly Pear _	N	__Opuntia_humifusa_	Vascular Plants	Brett	ON	N	N	N	N	Y	N	N	N	N	N	N	N	N	N	N	N	Habitat loss	Y	N	N	N	N	N	N	N	N	N	N	N	N	N	NA	N	N	N				15	Y
188	Opuntia	__Opuntia_humifusa_		Cactus; Eastern Prickly Pear _	N	__Opuntia_humifusa_	Vascular Plants	Brett	ON	N	N	N	N	Y	N	N	N	N	N	N	N	N	N	N	N	Habitat loss	Y	N	N	N	N	N	N	N	N	N	N	N	N	N	NA	N	N	N				15	Y
188	Opuntia	__Opuntia_humifusa_		Cactus; Eastern Prickly Pear _	N	__Opuntia_humifusa_	Vascular Plants	Brett	ON	N	N	N	N	Y	N	N	N	N	N	N	N	N	N	N	N	Habitat loss	Y	N	N	N	N	N	N	N	N	N	N	N	N	N	NA	N	N	N				15	Y
185	Coreopsis	__Coreopsis_rosea_		Coreopsis; Pink _	N	__Coreopsis_rosea_	Vascular Plants	Brett	NS	N	N	N	N	N	N	N	Y	N	N	N	N	N	N	N	N	Habitat loss; pollution	Y	N	Y	N	N	N	N	N	N	N	N	N	N	N	NA	N	N	N				5	Y
185	Coreopsis	__Coreopsis_rosea_		Coreopsis; Pink _	N	__Coreopsis_rosea_	Vascular Plants	Brett	NS	N	N	N	N	N	N	N	Y	N	N	N	N	N	N	N	N	Habitat loss; pollution	Y	N	Y	N	N	N	N	N	N	N	N	N	N	N	NA	N	N	N				5	Y
185	Coreopsis	__Coreopsis_rosea_		Coreopsis; Pink _	N	__Coreopsis_rosea_	Vascular Plants	Brett	NS	N	N	N	N	N	N	N	Y	N	N	N	N	N	N	N	N	Habitat loss; pollution	Y	N	Y	N	N	N	N	N	N	N	N	N	N	N	NA	N	N	N				5	Y
185	Coreopsis	__Coreopsis_rosea_		Coreopsis; Pink _	N	__Coreopsis_rosea_	Vascular Plants	Brett	NS	N	N	N	N	N	N	N	Y	N	N	N	N	N	N	N	N	Habitat loss; pollution	Y	N	Y	N	N	N	N	N	N	N	N	N	N	N	NA	N	N	N				5	Y
195	Adiantum	__Adiantum_capillus-veneris_		Fern; Southern Maidenhair _	N	__Adiantum_capillus-veneris_	Vascular Plants	Brett	BC	Y	N	N	N	N	N	N	N	N	N	N	N	N	N	N	N	Recreational activities; collection; habitat loss	Y	N	N	N	Y	Y	N	N	N	N	N	N	N	N	NA	N	N	N				12.5	Y
195	Adiantum	__Adiantum_capillus-veneris_		Fern; Southern Maidenhair _	N	__Adiantum_capillus-veneris_	Vascular Plants	Brett	BC	Y	N	N	N	N	N	N	N	N	N	N	N	N	N	N	N	Recreational activities; collection; habitat loss	Y	N	N	N	Y	Y	N	N	N	N	N	N	N	N	NA	N	N	N				12.5	Y
195	Adiantum	__Adiantum_capillus-veneris_		Fern; Southern Maidenhair _	N	__Adiantum_capillus-veneris_	Vascular Plants	Brett	BC	Y	N	N	N	N	N	N	N	N	N	N	N	N	N	N	N	Recreational activities; collection; habitat loss	Y	N	N	N	Y	Y	N	N	N	N	N	N	N	N	NA	N	N	N				12.5	Y
195	Adiantum	__Adiantum_capillus-veneris_		Fern; Southern Maidenhair _	N	__Adiantum_capillus-veneris_	Vascular Plants	Brett	BC	Y	N	N	N	N	N	N	N	N	N	N	N	N	N	N	N	Recreational activities; collection; habitat loss	Y	N	N	N	Y	Y	N	N	N	N	N	N	N	N	NA	N	N	N				12.5	Y
200	Platanthera	__Platanthera_praeclara_		Fringed-orchid; Western Prairie _	N	__Platanthera_praeclara_	Vascular Plants	Brett	MB	N	N	N	Y	N	N	N	N	N	N	N	N	N	N	N	N	Habitat loss	Y	N	N	N	N	N	N	N	N	N	N	N	N	N	NA	N	N	N					P
200	Platanthera	__Platanthera_praeclara_		Fringed-orchid; Western Prairie _	N	__Platanthera_praeclara_	Vascular Plants	Brett	MB	N	N	N	Y	N	N	N	N	N	N	N	N	N	N	N	N	Habitat loss	Y	N	N	N	N	N	N	N	N	N	N	N	N	N	NA	N	N	N					P
201	Gentiana	__Gentiana_alba_		Gentian; White Prairie _	N	__Gentiana_alba_	Vascular Plants	Brett	ON	N	N	N	N	Y	N	N	N	N	N	N	N	N	N	N	N	Hybridization; trampling	N	N	N	N	N	N	N	N	N	N	N	N	Y	N	NA	N	N	N				5	N
201	Gentiana	__Gentiana_alba_		Gentian; White Prairie _	N	__Gentiana_alba_	Vascular Plants	Brett	ON	N	N	N	N	Y	N	N	N	N	N	N	N	N	N	N	N	Hybridization; trampling	N	N	N	N	N	N	N	N	N	N	N	N	Y	N	NA	N	N	N				5	N
201	Gentiana	__Gentiana_alba_		Gentian; White Prairie _	N	__Gentiana_alba_	Vascular Plants	Brett	ON	N	N	N	N	Y	N	N	N	N	N	N	N	N	N	N	N	Hybridization; trampling	N	N	N	N	N	N	N	N	N	N	N	N	Y	N	NA	N	N	N				5	N
217	Panax	__Panax_quinquefolius_		Ginseng; American _	N	__Panax_quinquefolius_	Vascular Plants	Brett	ON; QC	N	N	N	N	Y	Y	N	N	N	N	N	N	N	N	N	N	Collection	N	N	N	N	N	Y	N	N	N	N	N	N	N	N	NA	N	N	N					N
217	Panax	__Panax_quinquefolius_		Ginseng; American _	N	__Panax_quinquefolius_	Vascular Plants	Brett	ON; QC	N	N	N	N	Y	Y	N	N	N	N	N	N	N	N	N	N	Collection	N	N	N	N	N	Y	N	N	N	N	N	N	N	N	NA	N	N	N					N
217	Panax	__Panax_quinquefolius_		Ginseng; American _	N	__Panax_quinquefolius_	Vascular Plants	Brett	ON; QC	N	N	N	N	Y	Y	N	N	N	N	N	N	N	N	N	N	Collection	N	N	N	N	N	Y	N	N	N	N	N	N	N	N	NA	N	N	N					N
218	Tephrosia	__Tephrosia_virginiana_		Goat's-rue; Virginia _	N	__Tephrosia_virginiana_	Vascular Plants	Brett	ON	N	N	N	N	Y	N	N	N	N	N	N	N	N	N	N	N	Habitat loss	Y	N	N	N	N	N	N	N	N	N	N	N	N	N	NA	N	N	N				3	N
218	Tephrosia	__Tephrosia_virginiana_		Goat's-rue; Virginia _	N	__Tephrosia_virginiana_	Vascular Plants	Brett	ON	N	N	N	N	Y	N	N	N	N	N	N	N	N	N	N	N	Habitat loss	Y	N	N	N	N	N	N	N	N	N	N	N	N	N	NA	N	N	N				3	N
218	Tephrosia	__Tephrosia_virginiana_		Goat's-rue; Virginia _	N	__Tephrosia_virginiana_	Vascular Plants	Brett	ON	N	N	N	N	Y	N	N	N	N	N	N	N	N	N	N	N	Habitat loss	Y	N	N	N	N	N	N	N	N	N	N	N	N	N	NA	N	N	N				3	N
193	Cypripedium	__Cypripedium_candidum_		Lady's-slipper; Small White _	N	__Cypripedium_candidum_	Vascular Plants	Brett	MB; ON	N	N	N	Y	Y	N	N	N	N	N	N	N	N	N	N	N	Hybridization; habitat loss; collection	Y	N	N	N	N	Y	N	N	N	N	N	N	Y	N	NA	N	N	N				13	N
193	Cypripedium	__Cypripedium_candidum_		Lady's-slipper; Small White _	N	__Cypripedium_candidum_	Vascular Plants	Brett	MB; ON	N	N	N	Y	Y	N	N	N	N	N	N	N	N	N	N	N	Hybridization; habitat loss; collection	Y	N	N	N	N	Y	N	N	N	N	N	N	Y	N	NA	N	N	N				13	N
193	Cypripedium	__Cypripedium_candidum_		Lady's-slipper; Small White _	N	__Cypripedium_candidum_	Vascular Plants	Brett	MB; ON	N	N	N	Y	Y	N	N	N	N	N	N	N	N	N	N	N	Hybridization; habitat loss; collection	Y	N	N	N	N	Y	N	N	N	N	N	N	Y	N	NA	N	N	N				13	N
12	Lotus	__Lotus_formosissimus_		Lotus; Seaside Birds-foot _	N	__Lotus_formosissimus_	Vascular Plants	Brett	BC	Y	N	N	N	N	N	N	N	N	N	N	N	N	N	N	N	Habitat loss; invasive species; grazing by rabbits	Y	N	N	N	N	N	N	N	Y	N	N	N	Y	N	NA	N	N	N					N
12	Lotus	__Lotus_formosissimus_		Lotus; Seaside Birds-foot _	N	__Lotus_formosissimus_	Vascular Plants	Brett	BC	Y	N	N	N	N	N	N	N	N	N	N	N	N	N	N	N	Habitat loss; invasive species; grazing by rabbits	Y	N	N	N	N	N	N	N	Y	N	N	N	Y	N	NA	N	N	N					N
12	Lotus	__Lotus_formosissimus_		Lotus; Seaside Birds-foot _	N	__Lotus_formosissimus_	Vascular Plants	Brett	BC	Y	N	N	N	N	N	N	N	N	N	N	N	N	N	N	N	Habitat loss; invasive species; grazing by rabbits	Y	N	N	N	N	N	N	N	Y	N	N	N	Y	N	NA	N	N	N					N
179	Pedicularis	__Pedicularis_furbishiae_		Lousewort; Furbish's _	N	__Pedicularis_furbishiae_	Vascular Plants	Brett	NB	N	N	N	N	N	N	Y	N	N	N	N	N	N	N	N	N	Recreational activities; Land clearing; Changes to river dynamics; invasive species	Y	N	N	N	N	N	N	N	Y	N	N	N	N	Y	NA	N	N	N				3	Y
179	Pedicularis	__Pedicularis_furbishiae_		Lousewort; Furbish's _	N	__Pedicularis_furbishiae_	Vascular Plants	Brett	NB	N	N	N	N	N	N	Y	N	N	N	N	N	N	N	N	N	Recreational activities; Land clearing; Changes to river dynamics; invasive species	Y	N	N	N	N	N	N	N	Y	N	N	N	N	Y	NA	N	N	N				3	Y
179	Pedicularis	__Pedicularis_furbishiae_		Lousewort; Furbish's _	N	__Pedicularis_furbishiae_	Vascular Plants	Brett	NB	N	N	N	N	N	N	Y	N	N	N	N	N	N	N	N	N	Recreational activities; Land clearing; Changes to river dynamics; invasive species	Y	N	N	N	N	N	N	N	Y	N	N	N	N	Y	NA	N	N	N				3	Y
179	Pedicularis	__Pedicularis_furbishiae_		Lousewort; Furbish's _	N	__Pedicularis_furbishiae_	Vascular Plants	Brett	NB	N	N	N	N	N	N	Y	N	N	N	N	N	N	N	N	N	Recreational activities; Land clearing; Changes to river dynamics; invasive species	Y	N	N	N	N	N	N	N	Y	N	N	N	N	Y	NA	N	N	N				3	Y
187	Lupinus	__Lupinus_lepidus_		Lupine; Prairie _	N	__Lupinus_lepidus_	Vascular Plants	Brett	BC	Y	N	N	N	N	N	N	N	N	N	N	N	N	N	N	N	Insavive species; Habitat loss	Y	N	N	N	N	N	N	N	Y	N	N	N	N	N	NA	N	N	N				2.5	N
187	Lupinus	__Lupinus_lepidus_		Lupine; Prairie _	N	__Lupinus_lepidus_	Vascular Plants	Brett	BC	Y	N	N	N	N	N	N	N	N	N	N	N	N	N	N	N	Insavive species; Habitat loss	Y	N	N	N	N	N	N	N	Y	N	N	N	N	N	NA	N	N	N				2.5	N
187	Lupinus	__Lupinus_lepidus_		Lupine; Prairie _	N	__Lupinus_lepidus_	Vascular Plants	Brett	BC	Y	N	N	N	N	N	N	N	N	N	N	N	N	N	N	N	Insavive species; Habitat loss	Y	N	N	N	N	N	N	N	Y	N	N	N	N	N	NA	N	N	N				2.5	N
186	Polygala	__Polygala_incarnata_		Milkwort; Pink _	N	__Polygala_incarnata_	Vascular Plants	Brett	ON	N	N	N	N	Y	N	N	N	N	N	N	N	N	N	N	N	Invasive species; fire suppression efforts; habitat loss	Y	N	N	N	N	N	N	N	Y	N	N	N	N	Y	NA	N	N	N				1	P
186	Polygala	__Polygala_incarnata_		Milkwort; Pink _	N	__Polygala_incarnata_	Vascular Plants	Brett	ON	N	N	N	N	Y	N	N	N	N	N	N	N	N	N	N	N	Invasive species; fire suppression efforts; habitat loss	Y	N	N	N	N	N	N	N	Y	N	N	N	N	Y	NA	N	N	N				1	P
186	Polygala	__Polygala_incarnata_		Milkwort; Pink _	N	__Polygala_incarnata_	Vascular Plants	Brett	ON	N	N	N	N	Y	N	N	N	N	N	N	N	N	N	N	N	Invasive species; fire suppression efforts; habitat loss	Y	N	N	N	N	N	N	N	Y	N	N	N	N	Y	NA	N	N	N				1	P
186	Polygala	__Polygala_incarnata_		Milkwort; Pink _	N	__Polygala_incarnata_	Vascular Plants	Brett	ON	N	N	N	N	Y	N	N	N	N	N	N	N	N	N	N	N	Invasive species; fire suppression efforts; habitat loss	Y	N	N	N	N	N	N	N	Y	N	N	N	N	Y	NA	N	N	N				1	P
182	Pycnanthemum	__Pycnanthemum_incanum_		Mountain-mint; Hoary _	N	__Pycnanthemum_incanum_	Vascular Plants	Brett	ON	N	N	N	N	Y	N	N	N	N	N	N	N	N	N	N	N	Habitat loss; Invasive species	Y	N	N	N	N	N	N	N	Y	N	N	N	N	N	NA	N	N	N					Y
182	Pycnanthemum	__Pycnanthemum_incanum_		Mountain-mint; Hoary _	N	__Pycnanthemum_incanum_	Vascular Plants	Brett	ON	N	N	N	N	Y	N	N	N	N	N	N	N	N	N	N	N	Habitat loss; Invasive species	Y	N	N	N	N	N	N	N	Y	N	N	N	N	N	NA	N	N	N					Y
182	Pycnanthemum	__Pycnanthemum_incanum_		Mountain-mint; Hoary _	N	__Pycnanthemum_incanum_	Vascular Plants	Brett	ON	N	N	N	N	Y	N	N	N	N	N	N	N	N	N	N	N	Habitat loss; Invasive species	Y	N	N	N	N	N	N	N	Y	N	N	N	N	N	NA	N	N	N					Y
182	Pycnanthemum	__Pycnanthemum_incanum_		Mountain-mint; Hoary _	N	__Pycnanthemum_incanum_	Vascular Plants	Brett	ON	N	N	N	N	Y	N	N	N	N	N	N	N	N	N	N	N	Habitat loss; Invasive species	Y	N	N	N	N	N	N	N	Y	N	N	N	N	N	NA	N	N	N					Y
228	Morus	__Morus_rubra_		Mulberry; Red _	N	__Morus_rubra_	Vascular Plants	Brett	ON	N	N	N	N	Y	N	N	N	N	N	N	N	N	N	N	N	Hybridization with invasive; disease; habitat loss'	Y	N	Y	N	N	N	N	N	Y	N	N	N	Y	N	NA	N	N	N					Y
228	Morus	__Morus_rubra_		Mulberry; Red _	N	__Morus_rubra_	Vascular Plants	Brett	ON	N	N	N	N	Y	N	N	N	N	N	N	N	N	N	N	N	Hybridization with invasive; disease; habitat loss'	Y	N	Y	N	N	N	N	N	Y	N	N	N	Y	N	NA	N	N	N					Y
228	Morus	__Morus_rubra_		Mulberry; Red _	N	__Morus_rubra_	Vascular Plants	Brett	ON	N	N	N	N	Y	N	N	N	N	N	N	N	N	N	N	N	Hybridization with invasive; disease; habitat loss'	Y	N	Y	N	N	N	N	N	Y	N	N	N	Y	N	NA	N	N	N					Y
528	Triphysaria	__Triphysaria_versicolor_		Owl-clover; Bearded _	N	__Triphysaria_versicolor_	Vascular Plants	Brett	BC	Y	N	N	N	N	N	N	N	N	N	N	N	N	N	N	N	Habitat loss; invasive geese & plants	Y	N	N	N	N	N	N	N	Y	N	N	N	N	N	NA	N	N	N				1	N
528	Triphysaria	__Triphysaria_versicolor_		Owl-clover; Bearded _	N	__Triphysaria_versicolor_	Vascular Plants	Brett	BC	Y	N	N	N	N	N	N	N	N	N	N	N	N	N	N	N	Habitat loss; invasive geese & plants	Y	N	N	N	N	N	N	N	Y	N	N	N	N	N	NA	N	N	N				1	N
528	Triphysaria	__Triphysaria_versicolor_		Owl-clover; Bearded _	N	__Triphysaria_versicolor_	Vascular Plants	Brett	BC	Y	N	N	N	N	N	N	N	N	N	N	N	N	N	N	N	Habitat loss; invasive geese & plants	Y	N	N	N	N	N	N	N	Y	N	N	N	N	N	NA	N	N	N				1	N
220	Castilleja	__Castilleja_levisecta_		Paintbrush; Golden _	N	__Castilleja_levisecta_	Vascular Plants	Brett	BC	Y	N	N	N	N	N	N	N	N	N	N	N	N	N	N	N	Invasive plants	N	N	N	N	N	N	N	N	Y	N	N	N	N	N	NA	N	N	N					N
220	Castilleja	__Castilleja_levisecta_		Paintbrush; Golden _	N	__Castilleja_levisecta_	Vascular Plants	Brett	BC	Y	N	N	N	N	N	N	N	N	N	N	N	N	N	N	N	Invasive plants	N	N	N	N	N	N	N	N	Y	N	N	N	N	N	NA	N	N	N					N
220	Castilleja	__Castilleja_levisecta_		Paintbrush; Golden _	N	__Castilleja_levisecta_	Vascular Plants	Brett	BC	Y	N	N	N	N	N	N	N	N	N	N	N	N	N	N	N	Invasive plants	N	N	N	N	N	N	N	N	Y	N	N	N	N	N	NA	N	N	N					N
181	Plantago	__Plantago_cordata_		Plantain; Heart-leaved _	N	__Plantago_cordata_	Vascular Plants	Brett	ON	N	N	N	N	Y	N	N	N	N	N	N	N	N	N	N	N	Habitat loss; runoff; small population	Y	N	N	N	N	N	N	Y	N	N	N	N	N	N	NA	N	N	N				2.5	Y
181	Plantago	__Plantago_cordata_		Plantain; Heart-leaved _	N	__Plantago_cordata_	Vascular Plants	Brett	ON	N	N	N	N	Y	N	N	N	N	N	N	N	N	N	N	N	Habitat loss; runoff; small population	Y	N	N	N	N	N	N	Y	N	N	N	N	N	N	NA	N	N	N				2.5	Y
181	Plantago	__Plantago_cordata_		Plantain; Heart-leaved _	N	__Plantago_cordata_	Vascular Plants	Brett	ON	N	N	N	N	Y	N	N	N	N	N	N	N	N	N	N	N	Habitat loss; runoff; small population	Y	N	N	N	N	N	N	Y	N	N	N	N	N	N	NA	N	N	N				2.5	Y
181	Plantago	__Plantago_cordata_		Plantain; Heart-leaved _	N	__Plantago_cordata_	Vascular Plants	Brett	ON	N	N	N	N	Y	N	N	N	N	N	N	N	N	N	N	N	Habitat loss; runoff; small population	Y	N	N	N	N	N	N	Y	N	N	N	N	N	N	NA	N	N	N				2.5	Y
183	Isotria	__Isotria_verticillata_		Pogonia; Large Whorled _	N	__Isotria_verticillata_	Vascular Plants	Cam	ON	N	N	N	N	Y	N	N	N	N	N	N	N	N	N	N	N	Habitat loss; trampling; invasive species	Y	N	N	N	Y	N	N	N	Y	N	N	N	N	N	NA	N	N	N					N
183	Isotria	__Isotria_verticillata_		Pogonia; Large Whorled _	N	__Isotria_verticillata_	Vascular Plants	Cam	ON	N	N	N	N	Y	N	N	N	N	N	N	N	N	N	N	N	Habitat loss; trampling; invasive species	Y	N	N	N	Y	N	N	N	Y	N	N	N	N	N	NA	N	N	N					N
183	Isotria	__Isotria_verticillata_		Pogonia; Large Whorled _	N	__Isotria_verticillata_	Vascular Plants	Cam	ON	N	N	N	N	Y	N	N	N	N	N	N	N	N	N	N	N	Habitat loss; trampling; invasive species	Y	N	N	N	Y	N	N	N	Y	N	N	N	N	N	NA	N	N	N					N
183	Isotria	__Isotria_verticillata_		Pogonia; Large Whorled _	N	__Isotria_verticillata_	Vascular Plants	Cam	ON	N	N	N	N	Y	N	N	N	N	N	N	N	N	N	N	N	Habitat loss; trampling; invasive species	Y	N	N	N	Y	N	N	N	Y	N	N	N	N	N	NA	N	N	N					N
224	Triphora	__Triphora_trianthophoros_		Pogonia; Nodding _	N	__Triphora_trianthophoros_	Vascular Plants	Cam	ON	N	N	N	N	Y	N	N	N	N	N	N	N	N	N	N	N	Grazing by deer; invasive species; demographic stochasticity	N	N	N	N	N	N	N	Y	Y	N	N	N	Y	N	NA	N	N	N					N
224	Triphora	__Triphora_trianthophoros_		Pogonia; Nodding _	N	__Triphora_trianthophoros_	Vascular Plants	Cam	ON	N	N	N	N	Y	N	N	N	N	N	N	N	N	N	N	N	Grazing by deer; invasive species; demographic stochasticity	N	N	N	N	N	N	N	Y	Y	N	N	N	Y	N	NA	N	N	N					N
224	Triphora	__Triphora_trianthophoros_		Pogonia; Nodding _	N	__Triphora_trianthophoros_	Vascular Plants	Cam	ON	N	N	N	N	Y	N	N	N	N	N	N	N	N	N	N	N	Grazing by deer; invasive species; demographic stochasticity	N	N	N	N	N	N	N	Y	Y	N	N	N	Y	N	NA	N	N	N					N
224	Triphora	__Triphora_trianthophoros_		Pogonia; Nodding _	N	__Triphora_trianthophoros_	Vascular Plants	Cam	ON	N	N	N	N	Y	N	N	N	N	N	N	N	N	N	N	N	Grazing by deer; invasive species; demographic stochasticity	N	N	N	N	N	N	N	Y	Y	N	N	N	Y	N	NA	N	N	N					N
194	Isotria	__Isotria_medeoloides_		Pogonia; Small Whorled _	N	__Isotria_medeoloides_	Vascular Plants	Cam	ON	N	N	N	N	Y	N	N	N	N	N	N	N	N	N	N	N	Trampling; invasive species	N	N	N	N	Y	N	N	N	Y	N	N	N	N	N	NA	N	N	N				10	P
194	Isotria	__Isotria_medeoloides_		Pogonia; Small Whorled _	N	__Isotria_medeoloides_	Vascular Plants	Cam	ON	N	N	N	N	Y	N	N	N	N	N	N	N	N	N	N	N	Trampling; invasive species	N	N	N	N	Y	N	N	N	Y	N	N	N	N	N	NA	N	N	N				10	P
194	Isotria	__Isotria_medeoloides_		Pogonia; Small Whorled _	N	__Isotria_medeoloides_	Vascular Plants	Cam	ON	N	N	N	N	Y	N	N	N	N	N	N	N	N	N	N	N	Trampling; invasive species	N	N	N	N	Y	N	N	N	Y	N	N	N	N	N	NA	N	N	N				10	P
194	Isotria	__Isotria_medeoloides_		Pogonia; Small Whorled _	N	__Isotria_medeoloides_	Vascular Plants	Cam	ON	N	N	N	N	Y	N	N	N	N	N	N	N	N	N	N	N	Trampling; invasive species	N	N	N	N	Y	N	N	N	Y	N	N	N	N	N	NA	N	N	N				10	P
178	Isoetes	__Isoetes_engelmannii_		Quillwort; Engelmann's _	N	__Isoetes_engelmannii_	Vascular Plants	Cam	ON	N	N	N	N	Y	N	N	N	N	N	N	N	N	N	N	N	Rec activites; habitat loss; invasive species	Y	N	N	N	Y	N	N	N	Y	N	N	N	N	N	NA	N	N	N					Y
178	Isoetes	__Isoetes_engelmannii_		Quillwort; Engelmann's _	N	__Isoetes_engelmannii_	Vascular Plants	Cam	ON	N	N	N	N	Y	N	N	N	N	N	N	N	N	N	N	N	Rec activites; habitat loss; invasive species	Y	N	N	N	Y	N	N	N	Y	N	N	N	N	N	NA	N	N	N					Y
2	Carex	__Carex_lupuliformis_		Sedge; False Hop _	N	__Carex_lupuliformis_	Vascular Plants	Cam	ON; QC	N	N	N	N	Y	Y	N	N	N	N	N	N	N	N	N	N	Habitat loss; flooding; invasive species; rec activities	Y	N	N	N	Y	N	N	N	Y	N	Y	N	N	N	NA	N	N	N				7	P
2	Carex	__Carex_lupuliformis_		Sedge; False Hop _	N	__Carex_lupuliformis_	Vascular Plants	Cam	ON; QC	N	N	N	N	Y	Y	N	N	N	N	N	N	N	N	N	N	Habitat loss; flooding; invasive species; rec activities	Y	N	N	N	Y	N	N	N	Y	N	Y	N	N	N	NA	N	N	N				7	P
2	Carex	__Carex_lupuliformis_		Sedge; False Hop _	N	__Carex_lupuliformis_	Vascular Plants	Cam	ON; QC	N	N	N	N	Y	Y	N	N	N	N	N	N	N	N	N	N	Habitat loss; flooding; invasive species; rec activities	Y	N	N	N	Y	N	N	N	Y	N	Y	N	N	N	NA	N	N	N				7	P
575	Carex	__Carex_juniperorum_		Sedge; Juniper _	N	__Carex_juniperorum_	Vascular Plants	Cam	ON	N	N	N	N	Y	N	N	N	N	N	N	N	N	N	N	N	Habitat loss; invasive species	Y	N	N	N	N	N	N	N	Y	N	N	N	N	N	NA	N	N	N					N
575	Carex	__Carex_juniperorum_		Sedge; Juniper _	N	__Carex_juniperorum_	Vascular Plants	Cam	ON	N	N	N	N	Y	N	N	N	N	N	N	N	N	N	N	N	Habitat loss; invasive species	Y	N	N	N	N	N	N	N	Y	N	N	N	N	N	NA	N	N	N					N
197	Drosera	__Drosera_filiformis_		Sundew; Thread-leaved _	N	__Drosera_filiformis_	Vascular Plants	Cam	NS	N	N	N	N	N	N	N	Y	N	N	N	N	N	N	N	N	Habitat loss	Y	N	N	N	N	N	N	N	N	N	N	N	N	N	NA	N	N	N				5	P
197	Drosera	__Drosera_filiformis_		Sundew; Thread-leaved _	N	__Drosera_filiformis_	Vascular Plants	Cam	NS	N	N	N	N	N	N	N	Y	N	N	N	N	N	N	N	N	Habitat loss	Y	N	N	N	N	N	N	N	N	N	N	N	N	N	NA	N	N	N				5	P
576	Rotala	__Rotala_ramosior_		Toothcup _	N	__Rotala_ramosior_	Vascular Plants	Cam	BC; ON	Y	N	N	N	Y	N	N	N	N	N	N	N	N	N	N	N	Habitat loss; flooding	Y	N	N	N	N	N	N	N	N	N	Y	N	N	N	NA	N	N	N					N
576	Rotala	__Rotala_ramosior_		Toothcup _	N	__Rotala_ramosior_	Vascular Plants	Cam	BC; ON	Y	N	N	N	Y	N	N	N	N	N	N	N	N	N	N	N	Habitat loss; flooding	Y	N	N	N	N	N	N	N	N	N	Y	N	N	N	NA	N	N	N					N
176	Magnolia	__Magnolia_acuminata_		Tree; Cucumber _	N	__Magnolia_acuminata_	Vascular Plants	Cam	ON	N	N	N	N	Y	N	N	N	N	N	N	N	N	N	N	N	Catastrophic environmental events; habitat loss	Y	N	N	N	N	N	N	N	N	N	Y	N	N	N	NA	N	N	N				45	P
176	Magnolia	__Magnolia_acuminata_		Tree; Cucumber _	N	__Magnolia_acuminata_	Vascular Plants	Cam	ON	N	N	N	N	Y	N	N	N	N	N	N	N	N	N	N	N	Catastrophic environmental events; habitat loss	Y	N	N	N	N	N	N	N	N	N	Y	N	N	N	NA	N	N	N				45	P
176	Magnolia	__Magnolia_acuminata_		Tree; Cucumber _	N	__Magnolia_acuminata_	Vascular Plants	Cam	ON	N	N	N	N	Y	N	N	N	N	N	N	N	N	N	N	N	Catastrophic environmental events; habitat loss	Y	N	N	N	N	N	N	N	N	N	Y	N	N	N	NA	N	N	N				45	P
176	Magnolia	__Magnolia_acuminata_		Tree; Cucumber _	N	__Magnolia_acuminata_	Vascular Plants	Cam	ON	N	N	N	N	Y	N	N	N	N	N	N	N	N	N	N	N	Catastrophic environmental events; habitat loss	Y	N	N	N	N	N	N	N	N	N	Y	N	N	N	NA	N	N	N				45	P
288	Trillium	__Trillium_flexipes_		Trillium; Drooping _	N	__Trillium_flexipes_	Vascular Plants	Cam	ON	N	N	N	N	Y	N	N	N	N	N	N	N	N	N	N	N	Habitat loss; invasive species; recreational activities; demographic stochasticity	Y	N	N	N	Y	N	N	Y	Y	N	N	N	N	N	NA	N	N	N				10	P
288	Trillium	__Trillium_flexipes_		Trillium; Drooping _	N	__Trillium_flexipes_	Vascular Plants	Cam	ON	N	N	N	N	Y	N	N	N	N	N	N	N	N	N	N	N	Habitat loss; invasive species; recreational activities; demographic stochasticity	Y	N	N	N	Y	N	N	Y	Y	N	N	N	N	N	NA	N	N	N				10	P
288	Trillium	__Trillium_flexipes_		Trillium; Drooping _	N	__Trillium_flexipes_	Vascular Plants	Cam	ON	N	N	N	N	Y	N	N	N	N	N	N	N	N	N	N	N	Habitat loss; invasive species; recreational activities; demographic stochasticity	Y	N	N	N	Y	N	N	Y	Y	N	N	N	N	N	NA	N	N	N				10	P
196	Chimaphila	__Chimaphila_maculata_		Wintergreen; Spotted _	N	__Chimaphila_maculata_	Vascular Plants	Cam	ON; QC	N	N	N	N	Y	Y	N	N	N	N	N	N	N	N	N	N	Habitat loss; demographic stochasticity; recreational activities	Y	N	N	N	Y	N	N	Y	N	N	N	N	N	N	NA	N	N	N					N
196	Chimaphila	__Chimaphila_maculata_		Wintergreen; Spotted _	N	__Chimaphila_maculata_	Vascular Plants	Cam	ON; QC	N	N	N	N	Y	Y	N	N	N	N	N	N	N	N	N	N	Habitat loss; demographic stochasticity; recreational activities	Y	N	N	N	Y	N	N	Y	N	N	N	N	N	N	NA	N	N	N					N
196	Chimaphila	__Chimaphila_maculata_		Wintergreen; Spotted _	N	__Chimaphila_maculata_	Vascular Plants	Cam	ON; QC	N	N	N	N	Y	Y	N	N	N	N	N	N	N	N	N	N	Habitat loss; demographic stochasticity; recreational activities	Y	N	N	N	Y	N	N	Y	N	N	N	N	N	N	NA	N	N	N					N
202	Stylophorum	__Stylophorum_diphyllum_		Wood-poppy _	N	__Stylophorum_diphyllum_	Vascular Plants	Cam	ON	N	N	N	N	Y	N	N	N	N	N	N	N	N	N	N	N	Invasive species; rec activities; habitat loss	Y	N	N	N	Y	N	N	N	Y	N	N	N	N	N	NA	N	N	N				5	Y
202	Stylophorum	__Stylophorum_diphyllum_		Wood-poppy _	N	__Stylophorum_diphyllum_	Vascular Plants	Cam	ON	N	N	N	N	Y	N	N	N	N	N	N	N	N	N	N	N	Invasive species; rec activities; habitat loss	Y	N	N	N	Y	N	N	N	Y	N	N	N	N	N	NA	N	N	N				5	Y
202	Stylophorum	__Stylophorum_diphyllum_		Wood-poppy _	N	__Stylophorum_diphyllum_	Vascular Plants	Cam	ON	N	N	N	N	Y	N	N	N	N	N	N	N	N	N	N	N	Invasive species; rec activities; habitat loss	Y	N	N	N	Y	N	N	N	Y	N	N	N	N	N	NA	N	N	N				5	Y
773	Psilocarphus	__Psilocarphus_brevissimus__	_ Southern Mountain population_	Woolly-heads; Dwarf _	Y	__Psilocarphus_brevissimus__ _ Southern Mountain population_	Vascular Plants	Brett	BC	Y	N	N	N	N	N	N	N	N	N	N	N	N	N	N	N	Habitat loss	Y	N	N	N	N	N	N	N	N	N	N	N	N	N	NA	N	Y	N				0.33	Y
773	Psilocarphus	__Psilocarphus_brevissimus__	_ Southern Mountain population_	Woolly-heads; Dwarf _	Y	__Psilocarphus_brevissimus__ _ Southern Mountain population_	Vascular Plants	Brett	BC	Y	N	N	N	N	N	N	N	N	N	N	N	N	N	N	N	Habitat loss	Y	N	N	N	N	N	N	N	N	N	N	N	N	N	NA	N	Y	N				0.33	Y
207	Symphyotrichum	__Symphyotrichum_anticostense_		Aster; Anticosti _	N	__Symphyotrichum_anticostense_	Vascular Plants	Brett	QC; NB	N	N	N	N	N	Y	Y	N	N	N	N	N	N	N	N	N	Habitat loss; Human disturbance	Y	N	N	N	N	N	N	N	N	N	N	N	N	Y	NA	N	N	N					N
207	Symphyotrichum	__Symphyotrichum_anticostense_		Aster; Anticosti _	N	__Symphyotrichum_anticostense_	Vascular Plants	Brett	QC; NB	N	N	N	N	N	Y	Y	N	N	N	N	N	N	N	N	N	Habitat loss; Human disturbance	Y	N	N	N	N	N	N	N	N	N	N	N	N	Y	NA	N	N	N					N
238	Eurybia	__Eurybia_divaricata_		Aster; White Wood _	N	__Eurybia_divaricata_	Vascular Plants	Brett	ON; QC	N	N	N	N	Y	Y	N	N	N	N	N	N	N	N	N	N	Habitat loss; invasive species; predation; recreational activities	Y	N	N	N	Y	N	N	N	Y	N	N	N	Y	N	NA	N	N	N					N
238	Eurybia	__Eurybia_divaricata_		Aster; White Wood _	N	__Eurybia_divaricata_	Vascular Plants	Brett	ON; QC	N	N	N	N	Y	Y	N	N	N	N	N	N	N	N	N	N	Habitat loss; invasive species; predation; recreational activities	Y	N	N	N	Y	N	N	N	Y	N	N	N	Y	N	NA	N	N	N					N
246	Liatris	__Liatris_spicata_		Blazing Star; Dense _	N	__Liatris_spicata_	Vascular Plants	Brett	ON	N	N	N	N	Y	N	N	N	N	N	N	N	N	N	N	N	Habitat loss; Fire suppression; Invasive species	Y	N	N	N	N	N	N	N	Y	N	N	N	N	Y	NA	N	N	N				4	N
246	Liatris	__Liatris_spicata_		Blazing Star; Dense _	N	__Liatris_spicata_	Vascular Plants	Brett	ON	N	N	N	N	Y	N	N	N	N	N	N	N	N	N	N	N	Habitat loss; Fire suppression; Invasive species	Y	N	N	N	N	N	N	N	Y	N	N	N	N	Y	NA	N	N	N				4	N
246	Liatris	__Liatris_spicata_		Blazing Star; Dense _	N	__Liatris_spicata_	Vascular Plants	Brett	ON	N	N	N	N	Y	N	N	N	N	N	N	N	N	N	N	N	Habitat loss; Fire suppression; Invasive species	Y	N	N	N	N	N	N	N	Y	N	N	N	N	Y	NA	N	N	N				4	N
222	Gymnocladus	__Gymnocladus_dioicus_		Coffee-tree; Kentucky _	N	__Gymnocladus_dioicus_	Vascular Plants	Brett	ON	N	N	N	N	Y	N	N	N	N	N	N	N	N	N	N	N	Habitat loss	Y	N	N	N	N	N	N	N	N	N	N	N	N	N	NA	N	N	N					N
222	Gymnocladus	__Gymnocladus_dioicus_		Coffee-tree; Kentucky _	N	__Gymnocladus_dioicus_	Vascular Plants	Brett	ON	N	N	N	N	Y	N	N	N	N	N	N	N	N	N	N	N	Habitat loss	Y	N	N	N	N	N	N	N	N	N	N	N	N	N	NA	N	N	N					N
214	Aletris	__Aletris_farinosa_		Colicroot _	N	__Aletris_farinosa_	Vascular Plants	Brett	ON	N	N	N	N	Y	N	N	N	N	N	N	N	N	N	N	N	Habitat loss	Y	N	N	N	N	N	N	N	N	N	N	N	N	N	NA	N	N	N					N
214	Aletris	__Aletris_farinosa_		Colicroot _	N	__Aletris_farinosa_	Vascular Plants	Brett	ON	N	N	N	N	Y	N	N	N	N	N	N	N	N	N	N	N	Habitat loss	Y	N	N	N	N	N	N	N	N	N	N	N	N	N	NA	N	N	N					N
215	Vaccinium	__Vaccinium_stamineum_		Deerberry _	N	__Vaccinium_stamineum_	Vascular Plants	Brett	ON	N	N	N	N	Y	N	N	N	N	N	N	N	N	N	N	N	Habitat succession; seeds are failing to establish	N	N	N	N	N	N	N	Y	N	N	Y	N	N	N	NA	N	N	N					Y
215	Vaccinium	__Vaccinium_stamineum_		Deerberry _	N	__Vaccinium_stamineum_	Vascular Plants	Brett	ON	N	N	N	N	Y	N	N	N	N	N	N	N	N	N	N	N	Habitat succession; seeds are failing to establish	N	N	N	N	N	N	N	Y	N	N	Y	N	N	N	NA	N	N	N					Y
221	Hydrastis	__Hydrastis_canadensis_		Goldenseal _	N	__Hydrastis_canadensis_	Vascular Plants	Brett	ON	N	N	N	N	Y	N	N	N	N	N	N	N	N	N	N	N	Habitat loss; overharvesting	Y	N	N	N	N	Y	N	N	N	N	N	N	N	N	NA	N	N	N					N
221	Hydrastis	__Hydrastis_canadensis_		Goldenseal _	N	__Hydrastis_canadensis_	Vascular Plants	Brett	ON	N	N	N	N	Y	N	N	N	N	N	N	N	N	N	N	N	Habitat loss; overharvesting	Y	N	N	N	N	Y	N	N	N	N	N	N	N	N	NA	N	N	N					N
213	Smilax	__Smilax_rotundifolia__	_ Great Lakes Plains population_	Greenbrier; Round-leaved _	Y	__Smilax_rotundifolia__ _ Great Lakes Plains population_	Vascular Plants	Brett	ON	N	N	N	N	Y	N	N	N	N	N	N	N	N	N	N	N	Habitat loss	Y	N	N	N	N	N	N	N	N	N	N	N	N	N	NA	N	N	N				30	N
213	Smilax	__Smilax_rotundifolia__	_ Great Lakes Plains population_	Greenbrier; Round-leaved _	Y	__Smilax_rotundifolia__ _ Great Lakes Plains population_	Vascular Plants	Brett	ON	N	N	N	N	Y	N	N	N	N	N	N	N	N	N	N	N	Habitat loss	Y	N	N	N	N	N	N	N	N	N	N	N	N	N	NA	N	N	N				30	N
213	Smilax	__Smilax_rotundifolia__	_ Great Lakes Plains population_	Greenbrier; Round-leaved _	Y	__Smilax_rotundifolia__ _ Great Lakes Plains population_	Vascular Plants	Brett	ON	N	N	N	N	Y	N	N	N	N	N	N	N	N	N	N	N	Habitat loss	Y	N	N	N	N	N	N	N	N	N	N	N	N	N	NA	N	N	N				30	N
234	Polemonium	__Polemonium_vanbruntiae_		Jacob's-ladder; Van Brunt's _	N	__Polemonium_vanbruntiae_	Vascular Plants	Brett	QC	N	N	N	N	N	Y	N	N	N	N	N	N	N	N	N	N	Habitat loss; Recreational activities; antropogenic impacts	Y	N	N	N	Y	N	N	N	N	N	N	N	N	Y	NA	N	N	N				2	Y
234	Polemonium	__Polemonium_vanbruntiae_		Jacob's-ladder; Van Brunt's _	N	__Polemonium_vanbruntiae_	Vascular Plants	Brett	QC	N	N	N	N	N	Y	N	N	N	N	N	N	N	N	N	N	Habitat loss; Recreational activities; antropogenic impacts	Y	N	N	N	Y	N	N	N	N	N	N	N	N	Y	NA	N	N	N				2	Y
223	Azolla	__Azolla_mexicana_		Mosquito-fern; Mexican _	N	__Azolla_mexicana_	Vascular Plants	Brett	BC	Y	N	N	N	N	N	N	N	N	N	N	N	N	N	N	N	Habitat loss; Pollution	Y	N	Y	N	N	N	N	N	N	N	N	N	N	N	NA	N	N	N				1	N
223	Azolla	__Azolla_mexicana_		Mosquito-fern; Mexican _	N	__Azolla_mexicana_	Vascular Plants	Brett	BC	Y	N	N	N	N	N	N	N	N	N	N	N	N	N	N	N	Habitat loss; Pollution	Y	N	Y	N	N	N	N	N	N	N	N	N	N	N	NA	N	N	N				1	N
223	Azolla	__Azolla_mexicana_		Mosquito-fern; Mexican _	N	__Azolla_mexicana_	Vascular Plants	Brett	BC	Y	N	N	N	N	N	N	N	N	N	N	N	N	N	N	N	Habitat loss; Pollution	Y	N	Y	N	N	N	N	N	N	N	N	N	N	N	NA	N	N	N				1	N
223	Azolla	__Azolla_mexicana_		Mosquito-fern; Mexican _	N	__Azolla_mexicana_	Vascular Plants	Brett	BC	Y	N	N	N	N	N	N	N	N	N	N	N	N	N	N	N	Habitat loss; Pollution	Y	N	Y	N	N	N	N	N	N	N	N	N	N	N	NA	N	N	N				1	N
198	Hydrocotyle	__Hydrocotyle_umbellata_		Pennywort; Water _	N	__Hydrocotyle_umbellata_	Vascular Plants	Brett	NS	N	N	N	N	N	N	N	Y	N	N	N	N	N	N	N	N	Recreational activities	N	N	N	N	Y	N	N	N	N	N	N	N	N	N	Not specified	N	N	N					Y
198	Hydrocotyle	__Hydrocotyle_umbellata_		Pennywort; Water _	N	__Hydrocotyle_umbellata_	Vascular Plants	Brett	NS	N	N	N	N	N	N	N	Y	N	N	N	N	N	N	N	N	Recreational activities	N	N	N	N	Y	N	N	N	N	N	N	N	N	N	Not specified	N	N	N					Y
198	Hydrocotyle	__Hydrocotyle_umbellata_		Pennywort; Water _	N	__Hydrocotyle_umbellata_	Vascular Plants	Brett	NS	N	N	N	N	N	N	N	Y	N	N	N	N	N	N	N	N	Recreational activities	N	N	N	N	Y	N	N	N	N	N	N	N	N	N	Not specified	N	N	N					Y
265	Yucca	__Yucca_glauca_		Soapweed _	N	__Yucca_glauca_	Vascular Plants	Brett	AB; SK	N	Y	Y	N	N	N	N	N	N	N	N	N	N	N	N	N	Lack of natural disturbance; predation	N	N	N	N	N	N	N	N	N	N	N	N	Y	Y	NA	N	N	N				25	Y
265	Yucca	__Yucca_glauca_		Soapweed _	N	__Yucca_glauca_	Vascular Plants	Brett	AB; SK	N	Y	Y	N	N	N	N	N	N	N	N	N	N	N	N	N	Lack of natural disturbance; predation	N	N	N	N	N	N	N	N	N	N	N	N	Y	Y	NA	N	N	N				25	Y
265	Yucca	__Yucca_glauca_		Soapweed _	N	__Yucca_glauca_	Vascular Plants	Brett	AB; SK	N	Y	Y	N	N	N	N	N	N	N	N	N	N	N	N	N	Lack of natural disturbance; predation	N	N	N	N	N	N	N	N	N	N	N	N	Y	Y	NA	N	N	N				25	Y
236	Tradescantia	__Tradescantia_occidentalis_		Spiderwort; Western _	N	__Tradescantia_occidentalis_	Vascular Plants	Brett	AB; SK; MB	N	Y	Y	Y	N	N	N	N	N	N	N	N	N	N	N	N	Invasive species; Grazing; dune stabilization	N	N	N	N	N	N	N	N	Y	N	N	N	N	Y	NA	N	N	N					Y
236	Tradescantia	__Tradescantia_occidentalis_		Spiderwort; Western _	N	__Tradescantia_occidentalis_	Vascular Plants	Brett	AB; SK; MB	N	Y	Y	Y	N	N	N	N	N	N	N	N	N	N	N	N	Invasive species; Grazing; dune stabilization	N	N	N	N	N	N	N	N	Y	N	N	N	N	Y	NA	N	N	N					Y
206	Justicia	__Justicia_americana_		Water-willow; American _	N	__Justicia_americana_	Vascular Plants	Brett	ON; QC	N	N	N	N	Y	Y	N	N	N	N	N	N	N	N	N	N	Habitat loss; Climate change	Y	N	N	N	N	N	N	N	N	Y	N	N	N	N	NA	N	N	N					Y
206	Justicia	__Justicia_americana_		Water-willow; American _	N	__Justicia_americana_	Vascular Plants	Brett	ON; QC	N	N	N	N	Y	Y	N	N	N	N	N	N	N	N	N	N	Habitat loss; Climate change	Y	N	N	N	N	N	N	N	N	Y	N	N	N	N	NA	N	N	N					Y
527	Dryopteris	__Dryopteris_arguta_		Fern; Coastal Wood _	N	__Dryopteris_arguta_	Vascular Plants	Brett	BC	Y	N	N	N	N	N	N	N	N	N	N	N	N	N	N	N	Habitat loss	Y	N	N	N	N	N	N	N	N	N	N	N	N	N	NA	N	N	N					NA
527	Dryopteris	__Dryopteris_arguta_		Fern; Coastal Wood _	N	__Dryopteris_arguta_	Vascular Plants	Brett	BC	Y	N	N	N	N	N	N	N	N	N	N	N	N	N	N	N	Habitat loss	Y	N	N	N	N	N	N	N	N	N	N	N	N	N	NA	N	N	N					NA
580	Deschampsia	__Deschampsia_mackenzieana_		Hairgrass; Mackenzie _	N	__Deschampsia_mackenzieana_	Vascular Plants	Brett	SK; MB	N	N	Y	Y	N	N	N	N	N	N	N	N	N	N	N	N	Habitat loss; Recreational activities	Y	N	N	N	Y	N	N	N	N	N	N	N	N	N	NA	N	N	N					NA
580	Deschampsia	__Deschampsia_mackenzieana_		Hairgrass; Mackenzie _	N	__Deschampsia_mackenzieana_	Vascular Plants	Brett	SK; MB	N	N	Y	Y	N	N	N	N	N	N	N	N	N	N	N	N	Habitat loss; Recreational activities	Y	N	N	N	Y	N	N	N	N	N	N	N	N	N	NA	N	N	N					NA
256	Arnoglossum	__Arnoglossum_plantagineum_		Indian-plantain; Tuberous _	N	__Arnoglossum_plantagineum_	Vascular Plants	Brett	ON	N	N	N	N	Y	N	N	N	N	N	N	N	N	N	N	N	Habitat loss; Recreational activities	Y	N	N	N	Y	N	N	N	N	N	N	N	N	N	NA	N	N	N					NA
256	Arnoglossum	__Arnoglossum_plantagineum_		Indian-plantain; Tuberous _	N	__Arnoglossum_plantagineum_	Vascular Plants	Brett	ON	N	N	N	N	Y	N	N	N	N	N	N	N	N	N	N	N	Habitat loss; Recreational activities	Y	N	N	N	Y	N	N	N	N	N	N	N	N	N	NA	N	N	N					NA
256	Arnoglossum	__Arnoglossum_plantagineum_		Indian-plantain; Tuberous _	N	__Arnoglossum_plantagineum_	Vascular Plants	Brett	ON	N	N	N	N	Y	N	N	N	N	N	N	N	N	N	N	N	Habitat loss; Recreational activities	Y	N	N	N	Y	N	N	N	N	N	N	N	N	N	NA	N	N	N					NA
258	Lilaeopsis	__Lilaeopsis_chinensis_		Lilaeopsis; Eastern _	N	__Lilaeopsis_chinensis_	Vascular Plants	Brett	NS	N	N	N	N	N	N	N	Y	N	N	N	N	N	N	N	N	Habitat loss	Y	N	N	N	N	N	N	N	N	N	N	N	N	N	NA	N	N	N					NA
258	Lilaeopsis	__Lilaeopsis_chinensis_		Lilaeopsis; Eastern _	N	__Lilaeopsis_chinensis_	Vascular Plants	Brett	NS	N	N	N	N	N	N	N	Y	N	N	N	N	N	N	N	N	Habitat loss	Y	N	N	N	N	N	N	N	N	N	N	N	N	N	NA	N	N	N					NA
4	Astragalus	__Astragalus_robbinsii_var._fernaldii_		Milk-vetch; Fernald's _	N	__Astragalus_robbinsii_var._fernaldii_	Vascular Plants	Brett	QC; NL	N	N	N	N	N	Y	N	N	Y	N	N	N	N	N	N	N	Recreational activities	N	N	N	N	Y	N	N	N	N	N	N	N	N	N	NA	N	N	N					NA
4	Astragalus	__Astragalus_robbinsii_var._fernaldii_		Milk-vetch; Fernald's _	N	__Astragalus_robbinsii_var._fernaldii_	Vascular Plants	Brett	QC; NL	N	N	N	N	N	Y	N	N	Y	N	N	N	N	N	N	N	Recreational activities	N	N	N	N	Y	N	N	N	N	N	N	N	N	N	NA	N	N	N					NA
263	Quercus	__Quercus_shumardii_		Oak; Shumard _	N	__Quercus_shumardii_	Vascular Plants	Brett	ON	N	N	N	N	Y	N	N	N	N	N	N	N	N	N	N	N	Hybridization with other oaks; habitat loss	Y	N	N	N	N	N	N	N	N	N	N	N	Y	N	NA	N	N	N				25	NA
263	Quercus	__Quercus_shumardii_		Oak; Shumard _	N	__Quercus_shumardii_	Vascular Plants	Brett	ON	N	N	N	N	Y	N	N	N	N	N	N	N	N	N	N	N	Hybridization with other oaks; habitat loss	Y	N	N	N	N	N	N	N	N	N	N	N	Y	N	NA	N	N	N				25	NA
254	Potamogeton	__Potamogeton_hillii_		Pondweed; Hill's _	N	__Potamogeton_hillii_	Vascular Plants	Brett	ON	N	N	N	N	Y	N	N	N	N	N	N	N	N	N	N	N	Invasive species; habitat loss; pollution	Y	N	Y	N	N	N	N	N	Y	N	N	N	N	N	NA	N	N	N					NA
254	Potamogeton	__Potamogeton_hillii_		Pondweed; Hill's _	N	__Potamogeton_hillii_	Vascular Plants	Brett	ON	N	N	N	N	Y	N	N	N	N	N	N	N	N	N	N	N	Invasive species; habitat loss; pollution	Y	N	Y	N	N	N	N	N	Y	N	N	N	N	N	NA	N	N	N					NA
266	Hibiscus	__Hibiscus_moscheutos_		Rose-mallow; Swamp _	N	__Hibiscus_moscheutos_	Vascular Plants	Brett	ON	N	N	N	N	Y	N	N	N	N	N	N	N	N	N	N	N	Habitat loss; invasive species	Y	N	N	N	N	N	N	N	Y	N	N	N	N	N	NA	N	N	N				3	NA
266	Hibiscus	__Hibiscus_moscheutos_		Rose-mallow; Swamp _	N	__Hibiscus_moscheutos_	Vascular Plants	Brett	ON	N	N	N	N	Y	N	N	N	N	N	N	N	N	N	N	N	Habitat loss; invasive species	Y	N	N	N	N	N	N	N	Y	N	N	N	N	N	NA	N	N	N				3	NA
260	Juncus	__Juncus_caesariensis_		Rush; New Jersey _	N	__Juncus_caesariensis_	Vascular Plants	Brett	NS	N	N	N	N	N	N	N	Y	N	N	N	N	N	N	N	N	Habitat loss; Anthropogenic impacts	Y	N	N	N	N	N	N	N	N	N	N	N	N	Y	NA	N	N	N				3	NA
260	Juncus	__Juncus_caesariensis_		Rush; New Jersey _	N	__Juncus_caesariensis_	Vascular Plants	Brett	NS	N	N	N	N	N	N	N	Y	N	N	N	N	N	N	N	N	Habitat loss; Anthropogenic impacts	Y	N	N	N	N	N	N	N	N	N	N	N	N	Y	NA	N	N	N				3	NA
208	Armeria	__Armeria_maritima_ssp._interior_		Thrift; Athabasca _	N	__Armeria_maritima_ssp._interior_	Vascular Plants	Brett	SK	N	N	N	Y	N	N	N	N	N	N	N	N	N	N	N	N	Recreational impacts; overharvest	N	N	N	N	Y	Y	N	N	N	N	N	N	N	N	Not specified	N	N	N				2.5	NA
208	Armeria	__Armeria_maritima_ssp._interior_		Thrift; Athabasca _	N	__Armeria_maritima_ssp._interior_	Vascular Plants	Brett	SK	N	N	N	Y	N	N	N	N	N	N	N	N	N	N	N	N	Recreational impacts; overharvest	N	N	N	N	Y	Y	N	N	N	N	N	N	N	N	Not specified	N	N	N				2.5	NA
208	Armeria	__Armeria_maritima_ssp._interior_		Thrift; Athabasca _	N	__Armeria_maritima_ssp._interior_	Vascular Plants	Brett	SK	N	N	N	Y	N	N	N	N	N	N	N	N	N	N	N	N	Recreational impacts; overharvest	N	N	N	N	Y	Y	N	N	N	N	N	N	N	N	Not specified	N	N	N				2.5	NA
268	Cicuta	__Cicuta_maculata_var._victorinii_		Water-hemlock; Victorin's _	N	__Cicuta_maculata_var._victorinii_	Vascular Plants	Brett	QC	N	N	N	N	N	Y	N	N	N	N	N	N	N	N	N	N	Habitat loss; recreational activities; pollution	Y	N	Y	N	Y	N	N	N	N	N	N	N	N	N	NA	N	N	N				3	NA
268	Cicuta	__Cicuta_maculata_var._victorinii_		Water-hemlock; Victorin's _	N	__Cicuta_maculata_var._victorinii_	Vascular Plants	Brett	QC	N	N	N	N	N	Y	N	N	N	N	N	N	N	N	N	N	Habitat loss; recreational activities; pollution	Y	N	Y	N	Y	N	N	N	N	N	N	N	N	N	NA	N	N	N				3	NA
734	Ptychomitrium	__Ptychomitrium_incurvum_		Moss; Incurved Grizzled _	N	__Ptychomitrium_incurvum_	Mosses & Lichens	Danielle	ON	N	N	N	N	Y	N	N	N	N	N	N	N	N	N	N	N	NA	NA	NA	NA	NA	NA	NA	NA	NA	NA	NA	NA	NA	NA	NA	NA	N	N	N					N
734	Ptychomitrium	__Ptychomitrium_incurvum_		Moss; Incurved Grizzled _	N	__Ptychomitrium_incurvum_	Mosses & Lichens	Danielle	ON	N	N	N	N	Y	N	N	N	N	N	N	N	N	N	N	N	NA	NA	NA	NA	NA	NA	NA	NA	NA	NA	NA	NA	NA	NA	NA	NA	N	N	N					N
735	Scouleria	__Scouleria_marginata_		Moss; Margined Streamside _	N	__Scouleria_marginata_	Mosses & Lichens	Danielle	BC	Y	N	N	N	N	N	N	N	N	N	N	N	N	N	N	N	NA	NA	NA	NA	NA	NA	NA	NA	NA	NA	NA	NA	NA	NA	NA	NA	N	N	N					N
735	Scouleria	__Scouleria_marginata_		Moss; Margined Streamside _	N	__Scouleria_marginata_	Mosses & Lichens	Danielle	BC	Y	N	N	N	N	N	N	N	N	N	N	N	N	N	N	N	NA	NA	NA	NA	NA	NA	NA	NA	NA	NA	NA	NA	NA	NA	NA	NA	N	N	N					N
690	Fissidens	__Fissidens_pauperculus_		Moss; Poor Pocket _	N	__Fissidens_pauperculus_	Mosses & Lichens	Danielle	BC	Y	N	N	N	N	N	N	N	N	N	N	N	N	N	N	N	Human disturbance; heavy local raingall; erosion; treefall	N	N	N	N	N	N	N	N	N	N	Y	N	N	Y	NA	N	N	N					Y
690	Fissidens	__Fissidens_pauperculus_		Moss; Poor Pocket _	N	__Fissidens_pauperculus_	Mosses & Lichens	Danielle	BC	Y	N	N	N	N	N	N	N	N	N	N	N	N	N	N	N	Human disturbance; heavy local raingall; erosion; treefall	N	N	N	N	N	N	N	N	N	N	Y	N	N	Y	NA	N	N	N					Y
290	Bartramia	__Bartramia_stricta_		Moss; Rigid Apple _	N	__Bartramia_stricta_	Mosses & Lichens	Danielle	BC	Y	N	N	N	N	N	N	N	N	N	N	N	N	N	N	N	Weed invasion; trampling; land use changes; grazing; urbanization of ecosystem	Y	N	N	N	N	N	N	N	Y	N	NA	N	N	Y	NA	N	N	N					Y
290	Bartramia	__Bartramia_stricta_		Moss; Rigid Apple _	N	__Bartramia_stricta_	Mosses & Lichens	Danielle	BC	Y	N	N	N	N	N	N	N	N	N	N	N	N	N	N	N	Weed invasion; trampling; land use changes; grazing; urbanization of ecosystem	Y	N	N	N	N	N	N	N	Y	N	NA	N	N	Y	NA	N	N	N					Y
290	Bartramia	__Bartramia_stricta_		Moss; Rigid Apple _	N	__Bartramia_stricta_	Mosses & Lichens	Danielle	BC	Y	N	N	N	N	N	N	N	N	N	N	N	N	N	N	N	Weed invasion; trampling; land use changes; grazing; urbanization of ecosystem	Y	N	N	N	N	N	N	N	Y	N	NA	N	N	Y	NA	N	N	N					Y
741	Fabronia	__Fabronia_pusilla_		Moss; Silver Hair _	N	__Fabronia_pusilla_	Mosses & Lichens	Danielle	BC	Y	N	N	N	N	N	N	N	N	N	N	N	N	N	N	N	NA	NA	NA	NA	NA	NA	NA	NA	NA	NA	NA	NA	NA	NA	NA	NA	N	N	N				3	N
741	Fabronia	__Fabronia_pusilla_		Moss; Silver Hair _	N	__Fabronia_pusilla_	Mosses & Lichens	Danielle	BC	Y	N	N	N	N	N	N	N	N	N	N	N	N	N	N	N	NA	NA	NA	NA	NA	NA	NA	NA	NA	NA	NA	NA	NA	NA	NA	NA	N	N	N				3	N
689	Bartramia	__Bartramia_halleriana_		Moss; Haller's Apple _	N	__Bartramia_halleriana_	Mosses & Lichens	Danielle	BC; AB	Y	Y	N	N	N	N	N	N	N	N	N	N	N	N	N	N	Habitat disturbance from fire; forest harvesting; mountain pine beetle infestation	Y	N	N	Y	N	N	N	N	N	N	N	N	N	Y	NA	N	N	N					Y
689	Bartramia	__Bartramia_halleriana_		Moss; Haller's Apple _	N	__Bartramia_halleriana_	Mosses & Lichens	Danielle	BC; AB	Y	Y	N	N	N	N	N	N	N	N	N	N	N	N	N	N	Habitat disturbance from fire; forest harvesting; mountain pine beetle infestation	Y	N	N	Y	N	N	N	N	N	N	N	N	N	Y	NA	N	N	N					Y
124	Heterodermia	__Heterodermia_sitchensis_		Lichen; Seaside Centipede _	N	__Heterodermia_sitchensis_	Mosses & Lichens	Danielle	BC	Y	N	N	N	N	N	N	N	N	N	N	N	N	N	N	N	Tsunamis; storms; climate change	N	N	N	N	N	N	N	N	N	Y	Y	N	N	NA	NA	N	N	N				12.5	N
124	Heterodermia	__Heterodermia_sitchensis_		Lichen; Seaside Centipede _	N	__Heterodermia_sitchensis_	Mosses & Lichens	Danielle	BC	Y	N	N	N	N	N	N	N	N	N	N	N	N	N	N	N	Tsunamis; storms; climate change	N	N	N	N	N	N	N	N	N	Y	Y	N	N	NA	NA	N	N	N				12.5	N
124	Heterodermia	__Heterodermia_sitchensis_		Lichen; Seaside Centipede _	N	__Heterodermia_sitchensis_	Mosses & Lichens	Danielle	BC	Y	N	N	N	N	N	N	N	N	N	N	N	N	N	N	N	Tsunamis; storms; climate change	N	N	N	N	N	N	N	N	N	Y	Y	N	N	NA	NA	N	N	N				12.5	N
125	Nephroma	__Nephroma_occultum_		Lichen; Cryptic Paw _	N	__Nephroma_occultum_	Mosses & Lichens	Danielle	BC	Y	N	N	N	N	N	N	N	N	N	N	N	N	N	N	N	Forest harvesting; changes in understory humidity; insect defoliation; fire	N	N	N	Y	N	N	N	N	N	N	N	N	N	Y	NA	N	N	N					NA
125	Nephroma	__Nephroma_occultum_		Lichen; Cryptic Paw _	N	__Nephroma_occultum_	Mosses & Lichens	Danielle	BC	Y	N	N	N	N	N	N	N	N	N	N	N	N	N	N	N	Forest harvesting; changes in understory humidity; insect defoliation; fire	N	N	N	Y	N	N	N	N	N	N	N	N	N	Y	NA	N	N	N					NA
126	Pseudocyphellaria	__Pseudocyphellaria_rainierensis_		Lichen; Oldgrowth Specklebelly _	N	__Pseudocyphellaria_rainierensis_	Mosses & Lichens	Danielle	BC	Y	N	N	N	N	N	N	N	N	N	N	N	N	N	N	N	Low dispersal ability; specialized habitat	N	N	N	N	N	N	N	Y	N	N	N	N	N	NA	NA	N	N	N					NA
126	Pseudocyphellaria	__Pseudocyphellaria_rainierensis_		Lichen; Oldgrowth Specklebelly _	N	__Pseudocyphellaria_rainierensis_	Mosses & Lichens	Danielle	BC	Y	N	N	N	N	N	N	N	N	N	N	N	N	N	N	N	Low dispersal ability; specialized habitat	N	N	N	N	N	N	N	Y	N	N	N	N	N	NA	NA	N	N	N					NA
621	Taxidea	Taxidea taxus jacksoni		Badger	N	Taxidea taxus jacksoni	Mammals (Terrestrial)	Danielle	ON	N	N	N	N	Y	N	N	N	N	N	N	N	N	N	N	N	Land use changes; mortality from vehicles	N	N	N	N	N	N	N	N	N	N	N	Y	N	Y	NA	N	Y	N				3	P
621	Taxidea	Taxidea taxus jacksoni		Badger	N	Taxidea taxus jacksoni	Mammals (Terrestrial)	Danielle	ON	N	N	N	N	Y	N	N	N	N	N	N	N	N	N	N	N	Land use changes; mortality from vehicles	N	N	N	N	N	N	N	N	N	N	N	Y	N	Y	NA	N	Y	N				3	P
621	Taxidea	Taxidea taxus jacksoni		Badger	N	Taxidea taxus jacksoni	Mammals (Terrestrial)	Danielle	ON	N	N	N	N	Y	N	N	N	N	N	N	N	N	N	N	N	Land use changes; mortality from vehicles	N	N	N	N	N	N	N	N	N	N	N	Y	N	Y	NA	N	Y	N				3	P
1230	Taxidea	Taxidea taxus jeffersonii	Eastern	Badger	Y	Taxidea taxus jeffersonii Eastern	Mammals (Terrestrial)	Danielle	BC	Y	N	N	N	N	N	N	N	N	N	N	N	N	N	N	N	Roadkill; habitat loss; urban development	Y	N	N	N	N	N	N	N	N	N	N	Y	N	N	NA	N	Y	N				3	NA
1230	Taxidea	Taxidea taxus jeffersonii	Eastern	Badger	Y	Taxidea taxus jeffersonii Eastern	Mammals (Terrestrial)	Danielle	BC	Y	N	N	N	N	N	N	N	N	N	N	N	N	N	N	N	Roadkill; habitat loss; urban development	Y	N	N	N	N	N	N	N	N	N	N	Y	N	N	NA	N	Y	N				3	NA
1230	Taxidea	Taxidea taxus jeffersonii	Eastern	Badger	Y	Taxidea taxus jeffersonii Eastern	Mammals (Terrestrial)	Danielle	BC	Y	N	N	N	N	N	N	N	N	N	N	N	N	N	N	N	Roadkill; habitat loss; urban development	Y	N	N	N	N	N	N	N	N	N	N	Y	N	N	NA	N	Y	N				3	NA
1229	Taxidea	Taxidea taxus jeffersonii	Western	Badger	Y	Taxidea taxus jeffersonii Western	Mammals (Terrestrial)	Danielle	BC	Y	N	N	N	N	N	N	N	N	N	N	N	N	N	N	N	Habitat loss; mortality from vehicles	Y	N	N	N	N	N	N	N	N	N	N	Y	N	N	NA	N	Y	N				3	NA
1229	Taxidea	Taxidea taxus jeffersonii	Western	Badger	Y	Taxidea taxus jeffersonii Western	Mammals (Terrestrial)	Danielle	BC	Y	N	N	N	N	N	N	N	N	N	N	N	N	N	N	N	Habitat loss; mortality from vehicles	Y	N	N	N	N	N	N	N	N	N	N	Y	N	N	NA	N	Y	N				3	NA
1229	Taxidea	Taxidea taxus jeffersonii	Western	Badger	Y	Taxidea taxus jeffersonii Western	Mammals (Terrestrial)	Danielle	BC	Y	N	N	N	N	N	N	N	N	N	N	N	N	N	N	N	Habitat loss; mortality from vehicles	Y	N	N	N	N	N	N	N	N	N	N	Y	N	N	NA	N	Y	N				3	NA
1195	Ursus	__Ursus_arctos__	_ Ungava population_	Bear; Grizzly _	Y	__Ursus_arctos__ _ Ungava population_	Mammals (Terrestrial)	Danielle	QC; NL	N	N	N	N	N	Y	N	N	N	Y	N	N	N	N	N	N	NA	NA	NA	NA	NA	NA	NA	NA	NA	NA	NA	NA	NA	NA	NA	NA	N	Y	N					NA
1195	Ursus	__Ursus_arctos__	_ Ungava population_	Bear; Grizzly _	Y	__Ursus_arctos__ _ Ungava population_	Mammals (Terrestrial)	Danielle	QC; NL	N	N	N	N	N	Y	N	N	N	Y	N	N	N	N	N	N	NA	NA	NA	NA	NA	NA	NA	NA	NA	NA	NA	NA	NA	NA	NA	NA	N	Y	N					NA
823	Rangifer	__Rangifer_tarandus_pearyi_		Caribou; Peary _	N	__Rangifer_tarandus_pearyi_	Mammals (Terrestrial)	Danielle	NT; NU	N	N	N	N	N	N	N	N	N	N	N	Y	Y	N	N	N	Severe icing episodes; changes to long-term weather patterns	N	N	N	N	N	N	N	N	N	Y	Y	N	N	N	NA	N	Y	N				7	N
823	Rangifer	__Rangifer_tarandus_pearyi_		Caribou; Peary _	N	__Rangifer_tarandus_pearyi_	Mammals (Terrestrial)	Danielle	NT; NU	N	N	N	N	N	N	N	N	N	N	N	Y	Y	N	N	N	Severe icing episodes; changes to long-term weather patterns	N	N	N	N	N	N	N	N	N	Y	Y	N	N	N	NA	N	Y	N				7	N
492	Reithrodontomys	__Reithrodontomys_megalotisdychei_		Mouse_dychei_subspecies; Western Harvest _	N	__Reithrodontomys_megalotisdychei_	Mammals (Terrestrial)	Danielle	AB	N	Y	N	N	N	N	N	N	N	N	N	N	N	N	N	N	NA	NA	NA	NA	NA	NA	NA	NA	NA	NA	NA	NA	NA	NA	NA	NA	N	N	Y				0.5	N
492	Reithrodontomys	__Reithrodontomys_megalotisdychei_		Mouse_dychei_subspecies; Western Harvest _	N	__Reithrodontomys_megalotisdychei_	Mammals (Terrestrial)	Danielle	AB	N	Y	N	N	N	N	N	N	N	N	N	N	N	N	N	N	NA	NA	NA	NA	NA	NA	NA	NA	NA	NA	NA	NA	NA	NA	NA	NA	N	N	Y				0.5	N
1195	Ursus	__Ursus_arctos__	_ Western population_	Bear; Grizzly _	Y	__Ursus_arctos__ _ Western population_	Mammals (Terrestrial)	Danielle	YT; NT; NU; BC; AB; SK; MB	Y	Y	Y	Y	N	N	N	N	N	N	Y	Y	Y	N	N	N	Human disturbance; roads; genetic fragmentation and demographic stochasticity; habitat degradation	Y	N	N	N	N	N	N	Y	N	N	N	Y	N	Y	NA	N	Y	N				13.5	NA
1195	Ursus	__Ursus_arctos__	_ Western population_	Bear; Grizzly _	Y	__Ursus_arctos__ _ Western population_	Mammals (Terrestrial)	Danielle	YT; NT; NU; BC; AB; SK; MB	Y	Y	Y	Y	N	N	N	N	N	N	Y	Y	Y	N	N	N	Human disturbance; roads; genetic fragmentation and demographic stochasticity; habitat degradation	Y	N	N	N	N	N	N	Y	N	N	N	Y	N	Y	NA	N	Y	N				13.5	NA
822	Rangifer	__Rangifer_tarandus_groenlandicus__	_ Dolphin and Union population_	Caribou; Barren-ground _	Y	__Rangifer_tarandus_groenlandicus__ _ Dolphin and Union population_	Mammals (Terrestrial)	Danielle	NT; NU	N	N	N	N	N	N	N	N	N	N	N	Y	Y	N	N	N	Overharvest	N	N	N	N	N	Y	N	N	N	N	N	N	N	N	NA	N	Y	N				7	NA
822	Rangifer	__Rangifer_tarandus_groenlandicus__	_ Dolphin and Union population_	Caribou; Barren-ground _	Y	__Rangifer_tarandus_groenlandicus__ _ Dolphin and Union population_	Mammals (Terrestrial)	Danielle	NT; NU	N	N	N	N	N	N	N	N	N	N	N	Y	Y	N	N	N	Overharvest	N	N	N	N	N	Y	N	N	N	N	N	N	N	N	NA	N	Y	N				7	NA
608	Canis	__Canis_lupus_lycaon_		Wolf; Eastern _	N	__Canis_lupus_lycaon_	Mammals (Terrestrial)	Danielle	ON; QC	N	N	N	N	Y	Y	N	N	N	N	N	N	N	N	N	N	Hybridization with coyotes; habitat changes; high levels of harvest	Y	N	N	N	N	Y	N	N	N	N	N	N	Y	N	NA	N	N	Y					NA
608	Canis	__Canis_lupus_lycaon_		Wolf; Eastern _	N	__Canis_lupus_lycaon_	Mammals (Terrestrial)	Danielle	ON; QC	N	N	N	N	Y	Y	N	N	N	N	N	N	N	N	N	N	Hybridization with coyotes; habitat changes; high levels of harvest	Y	N	N	N	N	Y	N	N	N	N	N	N	Y	N	NA	N	N	Y					NA
NA	Glaucomys	__Glaucomys_volans__	_ Atlantic (Nova Scotia) population_	Squirrel; Southern Flying _	Y	__Glaucomys_volans__ _ Atlantic (Nova Scotia) population_	Mammals (Terrestrial)	Danielle	NS	N	N	N	N	N	N	N	Y	N	N	N	N	N	N	N	N	Habitat loss; deforestation; habitat fragmentation	Y	Y	N	N	N	N	N	N	N	N	N	N	N	N	Found more populaiton locations	Y	Y	N					NA
NA	Glaucomys	__Glaucomys_volans__	_ Atlantic (Nova Scotia) population_	Squirrel; Southern Flying _	Y	__Glaucomys_volans__ _ Atlantic (Nova Scotia) population_	Mammals (Terrestrial)	Danielle	NS	N	N	N	N	N	N	N	Y	N	N	N	N	N	N	N	N	Habitat loss; deforestation; habitat fragmentation	Y	Y	N	N	N	N	N	N	N	N	N	N	N	N	Found more populaiton locations	Y	Y	N					NA
NA	Glaucomys	__Glaucomys_volans__	_ Great Lakes Plains population_	Squirrel; Southern Flying _	Y	__Glaucomys_volans__ _ Great Lakes Plains population_	Mammals (Terrestrial)	Danielle	ON; QC	N	N	N	N	Y	Y	N	N	N	N	N	N	N	N	N	N	Habitat loss; deforestation; habitat fragmentation	Y	Y	N	N	N	N	N	N	N	N	N	N	N	N	Found more populaiton locations	Y	Y	N					NA
NA	Glaucomys	__Glaucomys_volans__	_ Great Lakes Plains population_	Squirrel; Southern Flying _	Y	__Glaucomys_volans__ _ Great Lakes Plains population_	Mammals (Terrestrial)	Danielle	ON; QC	N	N	N	N	Y	Y	N	N	N	N	N	N	N	N	N	N	Habitat loss; deforestation; habitat fragmentation	Y	Y	N	N	N	N	N	N	N	N	N	N	N	N	Found more populaiton locations	Y	Y	N					NA
156	Myotis	__Myotis_thysanodes_		Bat; Fringed _	N	__Myotis_thysanodes_	Mammals (Terrestrial)	Danielle	BC	Y	N	N	N	N	N	N	N	N	N	N	N	N	N	N	N	NA	NA	NA	NA	NA	NA	NA	NA	NA	NA	NA	NA	NA	NA	NA	NA	N	N	Y					NA
156	Myotis	__Myotis_thysanodes_		Bat; Fringed _	N	__Myotis_thysanodes_	Mammals (Terrestrial)	Danielle	BC	Y	N	N	N	N	N	N	N	N	N	N	N	N	N	N	N	NA	NA	NA	NA	NA	NA	NA	NA	NA	NA	NA	NA	NA	NA	NA	NA	N	N	Y					NA
161	Myotis	__Myotis_keenii_		Bat; Keen's Long-eared _	N	__Myotis_keenii_	Mammals (Terrestrial)	Danielle	BC	Y	N	N	N	N	N	N	N	N	N	N	N	N	N	N	N	NA	NA	NA	NA	NA	NA	NA	NA	NA	NA	NA	NA	NA	NA	NA	NA	N	N	Y					NA
161	Myotis	__Myotis_keenii_		Bat; Keen's Long-eared _	N	__Myotis_keenii_	Mammals (Terrestrial)	Danielle	BC	Y	N	N	N	N	N	N	N	N	N	N	N	N	N	N	N	NA	NA	NA	NA	NA	NA	NA	NA	NA	NA	NA	NA	NA	NA	NA	NA	N	N	Y					NA
132	Puma	__Puma_concolor_couguar__	_ Eastern population_	Cougar _	Y	__Puma_concolor_couguar__ _ Eastern population_	Mammals (Terrestrial)	Danielle	ON; QC; NB; NS	N	N	N	N	Y	Y	Y	Y	N	N	N	N	N	N	N	N	NA	NA	NA	NA	NA	NA	NA	NA	NA	NA	NA	NA	NA	NA	NA	NA	N	N	Y					NA
132	Puma	__Puma_concolor_couguar__	_ Eastern population_	Cougar _	Y	__Puma_concolor_couguar__ _ Eastern population_	Mammals (Terrestrial)	Danielle	ON; QC; NB; NS	N	N	N	N	Y	Y	Y	Y	N	N	N	N	N	N	N	N	NA	NA	NA	NA	NA	NA	NA	NA	NA	NA	NA	NA	NA	NA	NA	NA	N	N	Y					NA
130	Delphinapterus	__Delphinapterus_leucas__	_ Cumberland Sound population_	Whale; Beluga _	Y	__Delphinapterus_leucas__ _ Cumberland Sound population_	Mammals (Marine)	Danielle	NU; ArO	N	N	N	N	N	N	N	N	N	N	N	N	Y	N	N	Y	Overharvest (previous); small vessel traffic; noise of outboard motors; fisheries removal of Greenland halibut	N	N	N	N	N	Y	N	N	N	N	N	Y	N	Y	NA	N	Y	N				14	NA
130	Delphinapterus	__Delphinapterus_leucas__	_ Cumberland Sound population_	Whale; Beluga _	Y	__Delphinapterus_leucas__ _ Cumberland Sound population_	Mammals (Marine)	Danielle	NU; ArO	N	N	N	N	N	N	N	N	N	N	N	N	Y	N	N	Y	Overharvest (previous); small vessel traffic; noise of outboard motors; fisheries removal of Greenland halibut	N	N	N	N	N	Y	N	N	N	N	N	Y	N	Y	NA	N	Y	N				14	NA
875	Balaenoptera	__Balaenoptera_physalus__	_ Pacific population_	Whale; Fin _	Y	__Balaenoptera_physalus__ _ Pacific population_	Mammals (Marine)	Danielle	PO	N	N	N	N	N	N	N	N	N	N	N	N	N	N	Y	N	Overharvest (previous); ship strikes; entanglement in fishing gear	N	N	N	N	N	Y	Y	N	N	N	N	Y	N	N	NA	N	Y	N				25	N
875	Balaenoptera	__Balaenoptera_physalus__	_ Pacific population_	Whale; Fin _	Y	__Balaenoptera_physalus__ _ Pacific population_	Mammals (Marine)	Danielle	PO	N	N	N	N	N	N	N	N	N	N	N	N	N	N	Y	N	Overharvest (previous); ship strikes; entanglement in fishing gear	N	N	N	N	N	Y	Y	N	N	N	N	Y	N	N	NA	N	Y	N				25	N
493	Phocoena	__Phocoena_phocoena__	_ Pacific Ocean population_	Porpoise; Harbour _	Y	__Phocoena_phocoena__ _ Pacific Ocean population_	Mammals (Marine)	Danielle	PO	N	N	N	N	N	N	N	N	N	N	N	N	N	N	Y	N	Fishing net entanglement; habitat development; human use; underwater noise; contaminants in food	Y	N	Y	N	N	N	Y	N	N	N	N	N	N	Y	NA	N	N	Y					NA
493	Phocoena	__Phocoena_phocoena__	_ Pacific Ocean population_	Porpoise; Harbour _	Y	__Phocoena_phocoena__ _ Pacific Ocean population_	Mammals (Marine)	Danielle	PO	N	N	N	N	N	N	N	N	N	N	N	N	N	N	Y	N	Fishing net entanglement; habitat development; human use; underwater noise; contaminants in food	Y	N	Y	N	N	N	Y	N	N	N	N	N	N	Y	NA	N	N	Y					NA
915	Odobenus	Odobenus_rosmarus_rosmarus_		Walrus; Atlantic _	N	Odobenus_rosmarus_rosmarus_	Mammals (Marine)	Danielle	NU; MB; QC; NB; PE; NS; NL; ArO	N	N	N	Y	N	Y	Y	Y	Y	Y	N	N	Y	N	N	Y	Overhunting	N	N	N	N	N	Y	N	N	N	N	N	N	N	N	NA	N	Y	N				21	NA
915	Odobenus	Odobenus_rosmarus_rosmarus_		Walrus; Atlantic _	N	Odobenus_rosmarus_rosmarus_	Mammals (Marine)	Danielle	NU; MB; QC; NB; PE; NS; NL; ArO	N	N	N	Y	N	Y	Y	Y	Y	Y	N	N	Y	N	N	Y	Overhunting	N	N	N	N	N	Y	N	N	N	N	N	N	N	N	NA	N	Y	N				21	NA
915	Odobenus	Odobenus_rosmarus_rosmarus_		Walrus; Atlantic _	N	Odobenus_rosmarus_rosmarus_	Mammals (Marine)	Danielle	NU; MB; QC; NB; PE; NS; NL; ArO	N	N	N	Y	N	Y	Y	Y	Y	Y	N	N	Y	N	N	Y	Overhunting	N	N	N	N	N	Y	N	N	N	N	N	N	N	N	NA	N	Y	N				21	NA
366	Delphinapterus	__Delphinapterus_leucas__	_ Western Hudson Bay population_	Whale; Beluga _	Y	__Delphinapterus_leucas__ _ Western Hudson Bay population_	Mammals (Marine)	Danielle	NU; MB; ON; ArO; AO	N	N	N	Y	Y	N	N	N	N	N	N	N	Y	Y	N	Y	Hunting; shipping; hydroelectric dams	N	N	N	N	N	Y	N	N	N	N	N	Y	N	Y	NA	N	Y	N				14	NA
366	Delphinapterus	__Delphinapterus_leucas__	_ Western Hudson Bay population_	Whale; Beluga _	Y	__Delphinapterus_leucas__ _ Western Hudson Bay population_	Mammals (Marine)	Danielle	NU; MB; ON; ArO; AO	N	N	N	Y	Y	N	N	N	N	N	N	N	Y	Y	N	Y	Hunting; shipping; hydroelectric dams	N	N	N	N	N	Y	N	N	N	N	N	Y	N	Y	NA	N	Y	N				14	NA
1054	Balaena	__Balaena_mysticetus__	_ Eastern Canada-West Greenland population_	Whale; Bowhead _	Y	__Balaena_mysticetus__ _ Eastern Canada-West Greenland population_	Mammals (Marine)	Danielle	ArO	N	N	N	N	N	N	N	N	N	N	N	N	N	N	N	Y	Overharvest (previous); harvest (current); climate change; increasing human activites; shipping; oil exploration	N	N	N	N	N	Y	N	N	N	Y	N	Y	N	Y	End commercial whaling	N	Y	N				60	NA
1054	Balaena	__Balaena_mysticetus__	_ Eastern Canada-West Greenland population_	Whale; Bowhead _	Y	__Balaena_mysticetus__ _ Eastern Canada-West Greenland population_	Mammals (Marine)	Danielle	ArO	N	N	N	N	N	N	N	N	N	N	N	N	N	N	N	Y	Overharvest (previous); harvest (current); climate change; increasing human activites; shipping; oil exploration	N	N	N	N	N	Y	N	N	N	Y	N	Y	N	Y	End commercial whaling	N	Y	N				60	NA
1054	Balaena	__Balaena_mysticetus__	_ Eastern Canada-West Greenland population_	Whale; Bowhead _	Y	__Balaena_mysticetus__ _ Eastern Canada-West Greenland population_	Mammals (Marine)	Danielle	ArO	N	N	N	N	N	N	N	N	N	N	N	N	N	N	N	Y	Overharvest (previous); harvest (current); climate change; increasing human activites; shipping; oil exploration	N	N	N	N	N	Y	N	N	N	Y	N	Y	N	Y	End commercial whaling	N	Y	N				60	NA
1054	Balaena	__Balaena_mysticetus__	_ Eastern Canada-West Greenland population_	Whale; Bowhead _	Y	__Balaena_mysticetus__ _ Eastern Canada-West Greenland population_	Mammals (Marine)	Danielle	ArO	N	N	N	N	N	N	N	N	N	N	N	N	N	N	N	Y	Overharvest (previous); harvest (current); climate change; increasing human activites; shipping; oil exploration	N	N	N	N	N	Y	N	N	N	Y	N	Y	N	Y	End commercial whaling	N	Y	N				60	NA
874	Balaenoptera	__Balaenoptera_physalus__	_ Atlantic population_	Whale; Fin _	Y	__Balaenoptera_physalus__ _ Atlantic population_	Mammals (Marine)	Danielle	AO	N	N	N	N	N	N	N	N	N	N	N	N	N	Y	N	N	Overharvest (previous); ship strikes; entanglement in fishing gear	N	N	N	N	N	Y	Y	N	N	N	N	Y	N	N	End commercial whaling	N	Y	N				25	NA
874	Balaenoptera	__Balaenoptera_physalus__	_ Atlantic population_	Whale; Fin _	Y	__Balaenoptera_physalus__ _ Atlantic population_	Mammals (Marine)	Danielle	AO	N	N	N	N	N	N	N	N	N	N	N	N	N	Y	N	N	Overharvest (previous); ship strikes; entanglement in fishing gear	N	N	N	N	N	Y	Y	N	N	N	N	Y	N	N	End commercial whaling	N	Y	N				25	NA
598	Orcinus	__Orcinus_orca__	_ Northwest Atlantic / Eastern Arctic population	Whale; Killer _	Y	__Orcinus_orca__ _ Northwest Atlantic / Eastern Arctic population	Mammals (Marine)	Danielle	ArO; AO	N	N	N	N	N	N	N	N	N	N	N	N	N	Y	N	Y	Hunting; acoustical and physical disturbance; contaminants	N	N	Y	N	N	Y	N	N	N	N	N	Y	N	N	NA	N	N	Y				27.5	NA
598	Orcinus	__Orcinus_orca__	_ Northwest Atlantic / Eastern Arctic population	Whale; Killer _	Y	__Orcinus_orca__ _ Northwest Atlantic / Eastern Arctic population	Mammals (Marine)	Danielle	ArO; AO	N	N	N	N	N	N	N	N	N	N	N	N	N	Y	N	Y	Hunting; acoustical and physical disturbance; contaminants	N	N	Y	N	N	Y	N	N	N	N	N	Y	N	N	NA	N	N	Y				27.5	NA
598	Orcinus	__Orcinus_orca__	_ Northwest Atlantic / Eastern Arctic population	Whale; Killer _	Y	__Orcinus_orca__ _ Northwest Atlantic / Eastern Arctic population	Mammals (Marine)	Danielle	ArO; AO	N	N	N	N	N	N	N	N	N	N	N	N	N	Y	N	Y	Hunting; acoustical and physical disturbance; contaminants	N	N	Y	N	N	Y	N	N	N	N	N	Y	N	N	NA	N	N	Y				27.5	NA
NA	Phoca	__Phoca_vitulinaconcolor_		Seal Altantic and Eastern Arctic subspecies; Harbour _	N	__Phoca_vitulinaconcolor_	Mammals (Marine)	Danielle	NU; MB; ON; QC; NB; PE; NS; NL; ArO; AO	N	N	N	Y	Y	Y	Y	Y	Y	Y	N	N	Y	Y	N	Y	Shooting	N	N	N	N	N	N	N	N	N	N	N	N	N	Y	NA	N	N	Y					NA
NA	Phoca	__Phoca_vitulinaconcolor_		Seal Altantic and Eastern Arctic subspecies; Harbour _	N	__Phoca_vitulinaconcolor_	Mammals (Marine)	Danielle	NU; MB; ON; QC; NB; PE; NS; NL; ArO; AO	N	N	N	Y	Y	Y	Y	Y	Y	Y	N	N	Y	Y	N	Y	Shooting	N	N	N	N	N	N	N	N	N	N	N	N	N	Y	NA	N	N	Y					NA
344	Erignathus	__Erignathus_barbatus_		Seal; Bearded _	N	__Erignathus_barbatus_	Mammals (Marine)	Danielle	NT; NU; MB; ON; NL; ArO; AO	N	N	N	Y	Y	N	N	N	N	Y	N	Y	Y	Y	N	Y	NA	NA	NA	NA	NA	NA	NA	NA	NA	NA	NA	NA	NA	NA	NA	NA	N	N	Y					NA
344	Erignathus	__Erignathus_barbatus_		Seal; Bearded _	N	__Erignathus_barbatus_	Mammals (Marine)	Danielle	NT; NU; MB; ON; NL; ArO; AO	N	N	N	Y	Y	N	N	N	N	Y	N	Y	Y	Y	N	Y	NA	NA	NA	NA	NA	NA	NA	NA	NA	NA	NA	NA	NA	NA	NA	NA	N	N	Y					NA
995	Falco	__Falco_peregrinus_anatum/tundrius_		Falcon_anatum/tundrius; Peregrine _	N	__Falco_peregrinus_anatum/tundrius_	Birds	Danielle	YT;NT; NU; BC; AB; SK; MB; ON; QC; NB; NS; NL	Y	Y	Y	Y	Y	Y	Y	Y	N	Y	Y	Y	Y	N	N	N	DDT; pesticides	N	N	Y	N	N	N	N	N	N	N	N	N	N	N	Reintroductions, DDT ban in Canada	N	Y	N				5	NA
995	Falco	__Falco_peregrinus_anatum/tundrius_		Falcon_anatum/tundrius; Peregrine _	N	__Falco_peregrinus_anatum/tundrius_	Birds	Danielle	YT;NT; NU; BC; AB; SK; MB; ON; QC; NB; NS; NL	Y	Y	Y	Y	Y	Y	Y	Y	N	Y	Y	Y	Y	N	N	N	DDT; pesticides	N	N	Y	N	N	N	N	N	N	N	N	N	N	N	Reintroductions, DDT ban in Canada	N	Y	N				5	NA
995	Falco	__Falco_peregrinus_anatum/tundrius_		Falcon_anatum/tundrius; Peregrine _	N	__Falco_peregrinus_anatum/tundrius_	Birds	Danielle	YT;NT; NU; BC; AB; SK; MB; ON; QC; NB; NS; NL	Y	Y	Y	Y	Y	Y	Y	Y	N	Y	Y	Y	Y	N	N	N	DDT; pesticides	N	N	Y	N	N	N	N	N	N	N	N	N	N	N	Reintroductions, DDT ban in Canada	N	Y	N				5	NA
1021	Pantherophis	__Pantherophis_gloydi__	_ Carolinian population_	Foxsnake; Eastern _	Y	__Pantherophis_gloydi__ _ Carolinian population_	Reptiles	Brett	ON	N	N	N	N	Y	N	N	N	N	N	N	N	N	N	N	N	Population fragmentation; habitat loss	Y	Y	N	N	N	N	N	N	N	N	N	N	N	N	NA	N	Y	N				5	N
1021	Pantherophis	__Pantherophis_gloydi__	_ Carolinian population_	Foxsnake; Eastern _	Y	__Pantherophis_gloydi__ _ Carolinian population_	Reptiles	Brett	ON	N	N	N	N	Y	N	N	N	N	N	N	N	N	N	N	N	Population fragmentation; habitat loss	Y	Y	N	N	N	N	N	N	N	N	N	N	N	N	NA	N	Y	N				5	N
1021	Pantherophis	__Pantherophis_gloydi__	_ Carolinian population_	Foxsnake; Eastern _	Y	__Pantherophis_gloydi__ _ Carolinian population_	Reptiles	Brett	ON	N	N	N	N	Y	N	N	N	N	N	N	N	N	N	N	N	Population fragmentation; habitat loss	Y	Y	N	N	N	N	N	N	N	N	N	N	N	N	NA	N	Y	N				5	N
1022	Pantherophis	__Pantherophis_gloydi__	_ Great Lakes / St. Lawrence population_	Foxsnake; Eastern _	Y	__Pantherophis_gloydi__ _ Great Lakes / St. Lawrence population_	Reptiles	Brett	ON	N	N	N	N	Y	N	N	N	N	N	N	N	N	N	N	N	Habitat loss & fragmentation	Y	Y	N	N	N	N	N	N	N	N	N	N	N	N	NA	N	Y	N				5	N
1022	Pantherophis	__Pantherophis_gloydi__	_ Great Lakes / St. Lawrence population_	Foxsnake; Eastern _	Y	__Pantherophis_gloydi__ _ Great Lakes / St. Lawrence population_	Reptiles	Brett	ON	N	N	N	N	Y	N	N	N	N	N	N	N	N	N	N	N	Habitat loss & fragmentation	Y	Y	N	N	N	N	N	N	N	N	N	N	N	N	NA	N	Y	N				5	N
1022	Pantherophis	__Pantherophis_gloydi__	_ Great Lakes / St. Lawrence population_	Foxsnake; Eastern _	Y	__Pantherophis_gloydi__ _ Great Lakes / St. Lawrence population_	Reptiles	Brett	ON	N	N	N	N	Y	N	N	N	N	N	N	N	N	N	N	N	Habitat loss & fragmentation	Y	Y	N	N	N	N	N	N	N	N	N	N	N	N	NA	N	Y	N				5	N
1221	Sistrurus	__Sistrurus_catenatus__	_ Carolinian population_	Massasauga _	Y	__Sistrurus_catenatus__ _ Carolinian population_	Reptiles	Brett	ON	N	N	N	N	Y	N	N	N	N	N	N	N	N	N	N	N	Habitat loss; demographic stochasticity	Y	N	N	N	N	N	N	Y	N	N	N	N	N	N	NA	N	Y	N				6	Y
1221	Sistrurus	__Sistrurus_catenatus__	_ Carolinian population_	Massasauga _	Y	__Sistrurus_catenatus__ _ Carolinian population_	Reptiles	Brett	ON	N	N	N	N	Y	N	N	N	N	N	N	N	N	N	N	N	Habitat loss; demographic stochasticity	Y	N	N	N	N	N	N	Y	N	N	N	N	N	N	NA	N	Y	N				6	Y
1221	Sistrurus	__Sistrurus_catenatus__	_ Carolinian population_	Massasauga _	Y	__Sistrurus_catenatus__ _ Carolinian population_	Reptiles	Brett	ON	N	N	N	N	Y	N	N	N	N	N	N	N	N	N	N	N	Habitat loss; demographic stochasticity	Y	N	N	N	N	N	N	Y	N	N	N	N	N	N	NA	N	Y	N				6	Y
984	Pantherophis	__Pantherophis_spiloides__	_ Carolinian population_	Ratsnake; Gray _	Y	__Pantherophis_spiloides__ _ Carolinian population_	Reptiles	Brett	ON	N	N	N	N	Y	N	N	N	N	N	N	N	N	N	N	N	Demographics; Roadkill; habitat loss	Y	N	N	N	N	N	N	Y	N	N	N	Y	N	N	NA	N	Y	N				10	N
984	Pantherophis	__Pantherophis_spiloides__	_ Carolinian population_	Ratsnake; Gray _	Y	__Pantherophis_spiloides__ _ Carolinian population_	Reptiles	Brett	ON	N	N	N	N	Y	N	N	N	N	N	N	N	N	N	N	N	Demographics; Roadkill; habitat loss	Y	N	N	N	N	N	N	Y	N	N	N	Y	N	N	NA	N	Y	N				10	N
984	Pantherophis	__Pantherophis_spiloides__	_ Carolinian population_	Ratsnake; Gray _	Y	__Pantherophis_spiloides__ _ Carolinian population_	Reptiles	Brett	ON	N	N	N	N	Y	N	N	N	N	N	N	N	N	N	N	N	Demographics; Roadkill; habitat loss	Y	N	N	N	N	N	N	Y	N	N	N	Y	N	N	NA	N	Y	N				10	N
1191	Dermochelys	__Dermochelys_coriacea__	_ Atlantic population_	Sea Turtle; Leatherback _	Y	__Dermochelys_coriacea__ _ Atlantic population_	Reptiles	Brett	Atlantic	N	N	N	N	N	N	N	N	N	N	N	N	N	N	N	Y	Bycatch; pollution; poaching; habitat loss; climate change	Y	N	Y	N	N	Y	Y	N	N	Y	N	N	N	N	NA	N	Y	N				30	NA
1191	Dermochelys	__Dermochelys_coriacea__	_ Atlantic population_	Sea Turtle; Leatherback _	Y	__Dermochelys_coriacea__ _ Atlantic population_	Reptiles	Brett	Atlantic	N	N	N	N	N	N	N	N	N	N	N	N	N	N	N	Y	Bycatch; pollution; poaching; habitat loss; climate change	Y	N	Y	N	N	Y	Y	N	N	Y	N	N	N	N	NA	N	Y	N				30	NA
1191	Dermochelys	__Dermochelys_coriacea__	_ Atlantic population_	Sea Turtle; Leatherback _	Y	__Dermochelys_coriacea__ _ Atlantic population_	Reptiles	Brett	Atlantic	N	N	N	N	N	N	N	N	N	N	N	N	N	N	N	Y	Bycatch; pollution; poaching; habitat loss; climate change	Y	N	Y	N	N	Y	Y	N	N	Y	N	N	N	N	NA	N	Y	N				30	NA
1192	Dermochelys	__Dermochelys_coriacea__	_ Pacific population_	Sea Turtle; Leatherback _	Y	__Dermochelys_coriacea__ _ Pacific population_	Reptiles	Brett	Pacific	N	N	N	N	N	N	N	N	N	N	N	N	N	N	Y	N	Bycatch; marine debris; offshore resource development; poaching; climate change;	N	N	N	N	N	N	Y	N	N	N	N	N	N	N	NA	N	Y	N				30	NA
1192	Dermochelys	__Dermochelys_coriacea__	_ Pacific population_	Sea Turtle; Leatherback _	Y	__Dermochelys_coriacea__ _ Pacific population_	Reptiles	Brett	Pacific	N	N	N	N	N	N	N	N	N	N	N	N	N	N	Y	N	Bycatch; marine debris; offshore resource development; poaching; climate change;	N	N	N	N	N	N	Y	N	N	N	N	N	N	N	NA	N	Y	N				30	NA
1192	Dermochelys	__Dermochelys_coriacea__	_ Pacific population_	Sea Turtle; Leatherback _	Y	__Dermochelys_coriacea__ _ Pacific population_	Reptiles	Brett	Pacific	N	N	N	N	N	N	N	N	N	N	N	N	N	N	Y	N	Bycatch; marine debris; offshore resource development; poaching; climate change;	N	N	N	N	N	N	Y	N	N	N	N	N	N	N	NA	N	Y	N				30	NA
974	Plestiodon	__Plestiodon_fasciatus__	_ Carolinian population_	Skink; Five-lined _	Y	__Plestiodon_fasciatus__ _ Carolinian population_	Reptiles	Jess	ON	N	N	N	N	Y	N	N	N	N	N	N	N	N	N	N	N	Habitat loss and degradation; depredation by racoons; coyotes; dogs and cats; increased mortality on roads	Y	N	N	N	N	N	N	N	Y	N	N	Y	Y	N	NA	N	Y	N				2	N
974	Plestiodon	__Plestiodon_fasciatus__	_ Carolinian population_	Skink; Five-lined _	Y	__Plestiodon_fasciatus__ _ Carolinian population_	Reptiles	Jess	ON	N	N	N	N	Y	N	N	N	N	N	N	N	N	N	N	N	Habitat loss and degradation; depredation by racoons; coyotes; dogs and cats; increased mortality on roads	Y	N	N	N	N	N	N	N	Y	N	N	Y	Y	N	NA	N	Y	N				2	N
1220	Sistrurus	__Sistrurus_catenatus__	_ Great Lakes / St. Lawrence population	Massasauga _	Y	__Sistrurus_catenatus__ _ Great Lakes / St. Lawrence population	Reptiles	Jess	ON	N	N	N	N	Y	N	N	N	N	N	N	N	N	N	N	N	Habitat loss and degradation; increasing mortality on roads	Y	N	N	N	N	N	N	N	N	N	N	Y	N	N	NA	N	Y	N					NA
1220	Sistrurus	__Sistrurus_catenatus__	_ Great Lakes / St. Lawrence population	Massasauga _	Y	__Sistrurus_catenatus__ _ Great Lakes / St. Lawrence population	Reptiles	Jess	ON	N	N	N	N	Y	N	N	N	N	N	N	N	N	N	N	N	Habitat loss and degradation; increasing mortality on roads	Y	N	N	N	N	N	N	N	N	N	N	Y	N	N	NA	N	Y	N					NA
1220	Sistrurus	__Sistrurus_catenatus__	_ Great Lakes / St. Lawrence population	Massasauga _	Y	__Sistrurus_catenatus__ _ Great Lakes / St. Lawrence population	Reptiles	Jess	ON	N	N	N	N	Y	N	N	N	N	N	N	N	N	N	N	N	Habitat loss and degradation; increasing mortality on roads	Y	N	N	N	N	N	N	N	N	N	N	Y	N	N	NA	N	Y	N					NA
983	Pantherophis	__Pantherophis_spiloides__	_ Great Lakes / St. Lawrence population_	Ratsnake; Gray _	Y	__Pantherophis_spiloides__ _ Great Lakes / St. Lawrence population_	Reptiles	Jess	ON	N	N	N	N	Y	N	N	N	N	N	N	N	N	N	N	N	Habitat loss; roadkill	Y	N	N	N	N	N	N	N	N	N	N	Y	N	N	NA	N	Y	N				10	N
983	Pantherophis	__Pantherophis_spiloides__	_ Great Lakes / St. Lawrence population_	Ratsnake; Gray _	Y	__Pantherophis_spiloides__ _ Great Lakes / St. Lawrence population_	Reptiles	Jess	ON	N	N	N	N	Y	N	N	N	N	N	N	N	N	N	N	N	Habitat loss; roadkill	Y	N	N	N	N	N	N	N	N	N	N	Y	N	N	NA	N	Y	N				10	N
973	Plestiodon	__Plestiodon_fasciatus__	_ Great Lakes / St. Lawrence population_	Skink; Five-lined _	Y	__Plestiodon_fasciatus__ _ Great Lakes / St. Lawrence population_	Reptiles	Jess	ON	N	N	N	N	Y	N	N	N	N	N	N	N	N	N	N	N	Habitat loss and degradation; alteration of microhabitat; illegal collection; increased depredation by cats and dogs and increased mortality on roads. Increasing isolation of populations making them more susceptible to stochastic events	Y	Y	N	N	N	Y	N	Y	Y	N	N	Y	N	Y	NA	N	Y	N				2	N
973	Plestiodon	__Plestiodon_fasciatus__	_ Great Lakes / St. Lawrence population_	Skink; Five-lined _	Y	__Plestiodon_fasciatus__ _ Great Lakes / St. Lawrence population_	Reptiles	Jess	ON	N	N	N	N	Y	N	N	N	N	N	N	N	N	N	N	N	Habitat loss and degradation; alteration of microhabitat; illegal collection; increased depredation by cats and dogs and increased mortality on roads. Increasing isolation of populations making them more susceptible to stochastic events	Y	Y	N	N	N	Y	N	Y	Y	N	N	Y	N	Y	NA	N	Y	N				2	N
1227	Ambystoma	__Ambystoma_tigrinum__	_ Carolinian population_	Salamander; Eastern Tiger _	Y	__Ambystoma_tigrinum__ _ Carolinian population_	Amphibians	Jess	ON	N	N	N	N	Y	N	N	N	N	N	N	N	N	N	N	N	Habitat Loss	Y	N	N	N	N	N	N	N	N	N	N	N	N	N	NA	N	Y	N					NA
1227	Ambystoma	__Ambystoma_tigrinum__	_ Carolinian population_	Salamander; Eastern Tiger _	Y	__Ambystoma_tigrinum__ _ Carolinian population_	Amphibians	Jess	ON	N	N	N	N	Y	N	N	N	N	N	N	N	N	N	N	N	Habitat Loss	Y	N	N	N	N	N	N	N	N	N	N	N	N	N	NA	N	Y	N					NA
1161	Gyrinophilus	__Gyrinophilus_porphyriticus__	_ Carolinian population_	Salamander; Spring _	Y	__Gyrinophilus_porphyriticus__ _ Carolinian population_	Amphibians	Jess	ON	N	N	N	N	Y	N	N	N	N	N	N	N	N	N	N	N	NA	NA	NA	NA	NA	NA	NA	NA	NA	NA	NA	NA	NA	NA	NA	NA	N	Y	N				7	NA
1161	Gyrinophilus	__Gyrinophilus_porphyriticus__	_ Carolinian population_	Salamander; Spring _	Y	__Gyrinophilus_porphyriticus__ _ Carolinian population_	Amphibians	Jess	ON	N	N	N	N	Y	N	N	N	N	N	N	N	N	N	N	N	NA	NA	NA	NA	NA	NA	NA	NA	NA	NA	NA	NA	NA	NA	NA	NA	N	Y	N				7	NA
1161	Gyrinophilus	__Gyrinophilus_porphyriticus__	_ Carolinian population_	Salamander; Spring _	Y	__Gyrinophilus_porphyriticus__ _ Carolinian population_	Amphibians	Jess	ON	N	N	N	N	Y	N	N	N	N	N	N	N	N	N	N	N	NA	NA	NA	NA	NA	NA	NA	NA	NA	NA	NA	NA	NA	NA	NA	NA	N	Y	N				7	NA
963	Desmognathus	__Desmognathus_ochrophaeus__	_ Carolinian population_	Salamander; Allegheny Mountain Dusky _	Y	__Desmognathus_ochrophaeus__ _ Carolinian population_	Amphibians	Jess	ON	N	N	N	N	Y	N	N	N	N	N	N	N	N	N	N	N	Activities that could affect the water table and dry out the spring that supplies its habitat; degrade groundwater flow and quality or deplete groundwater reserves. Highly susceptible to stochastic events (small population <100 occupying no more than 0.005km2)	Y	N	N	N	N	N	N	N	N	N	N	N	N	N	NA	N	Y	N				4	N
963	Desmognathus	__Desmognathus_ochrophaeus__	_ Carolinian population_	Salamander; Allegheny Mountain Dusky _	Y	__Desmognathus_ochrophaeus__ _ Carolinian population_	Amphibians	Jess	ON	N	N	N	N	Y	N	N	N	N	N	N	N	N	N	N	N	Activities that could affect the water table and dry out the spring that supplies its habitat; degrade groundwater flow and quality or deplete groundwater reserves. Highly susceptible to stochastic events (small population <100 occupying no more than 0.005km2)	Y	N	N	N	N	N	N	N	N	N	N	N	N	N	NA	N	Y	N				4	N
NA	Ambystoma	__Ambystoma_tigrinum__	_ Prairie population_	Salamander; Eastern Tiger _	Y	__Ambystoma_tigrinum__ _ Prairie population_	Amphibians	Jess	MB	N	N	N	Y	N	N	N	N	N	N	N	N	N	N	N	N	Small range; isolation of populations; fluctuations of population numbers; increasing frequency of droughts and severe weather events	N	N	N	N	N	N	N	Y	N	Y	Y	N	N	N	NA	N	Y	N					NA
NA	Ambystoma	__Ambystoma_tigrinum__	_ Prairie population_	Salamander; Eastern Tiger _	Y	__Ambystoma_tigrinum__ _ Prairie population_	Amphibians	Jess	MB	N	N	N	Y	N	N	N	N	N	N	N	N	N	N	N	N	Small range; isolation of populations; fluctuations of population numbers; increasing frequency of droughts and severe weather events	N	N	N	N	N	N	N	Y	N	Y	Y	N	N	N	NA	N	Y	N					NA
1189	Desmognathus	__Desmognathus_fuscus__	_ Carolinian population_	Salamander; Northern Dusky _	Y	__Desmognathus_fuscus__ _ Carolinian population_	Amphibians	Jess	ON	N	N	N	N	Y	N	N	N	N	N	N	N	N	N	N	N	Small population; susceptible to ecological; demographic and genetic stochasticity. Habitat vulnerable to erosion; pollutants and habitat acidification	Y	N	Y	N	N	N	N	Y	N	N	Y	N	N	N	NA	N	Y	N				6	NA
1189	Desmognathus	__Desmognathus_fuscus__	_ Carolinian population_	Salamander; Northern Dusky _	Y	__Desmognathus_fuscus__ _ Carolinian population_	Amphibians	Jess	ON	N	N	N	N	Y	N	N	N	N	N	N	N	N	N	N	N	Small population; susceptible to ecological; demographic and genetic stochasticity. Habitat vulnerable to erosion; pollutants and habitat acidification	Y	N	Y	N	N	N	N	Y	N	N	Y	N	N	N	NA	N	Y	N				6	NA
1223	Ambystoma	__Ambystoma_mavortium__	_ Southern Mountain population_	Salamander; Western Tiger _	Y	__Ambystoma_mavortium__ _ Southern Mountain population_	Amphibians	Jess	BC	Y	N	N	N	N	N	N	N	N	N	N	N	N	N	N	N	Loss of breeding habitat through wetland draining; contamination and stocking with fish. roadkill; loss of adult hatitat; increased drough and lowering water tables as well as introduced Bullfrogs	Y	N	Y	N	N	N	N	N	Y	Y	Y	Y	N	Y	NA	N	Y	N					NA
1223	Ambystoma	__Ambystoma_mavortium__	_ Southern Mountain population_	Salamander; Western Tiger _	Y	__Ambystoma_mavortium__ _ Southern Mountain population_	Amphibians	Jess	BC	Y	N	N	N	N	N	N	N	N	N	N	N	N	N	N	N	Loss of breeding habitat through wetland draining; contamination and stocking with fish. roadkill; loss of adult hatitat; increased drough and lowering water tables as well as introduced Bullfrogs	Y	N	Y	N	N	N	N	N	Y	Y	Y	Y	N	Y	NA	N	Y	N					NA
1019	Pseudacris	__Pseudacris_triseriata__	_ Great Lakes / St. Lawrence - Canadian Shield population_	Frog; Western Chorus _	Y	__Pseudacris_triseriata__ _ Great Lakes / St. Lawrence - Canadian Shield population_	Amphibians	Jess	ON; QC	N	N	N	N	Y	Y	N	N	N	N	N	N	N	N	N	N	Habitat loss; and fragmentation/isolation	Y	Y	N	N	N	N	N	N	N	N	N	N	N	Y	NA	N	Y	N				1	N
1019	Pseudacris	__Pseudacris_triseriata__	_ Great Lakes / St. Lawrence - Canadian Shield population_	Frog; Western Chorus _	Y	__Pseudacris_triseriata__ _ Great Lakes / St. Lawrence - Canadian Shield population_	Amphibians	Jess	ON; QC	N	N	N	N	Y	Y	N	N	N	N	N	N	N	N	N	N	Habitat loss; and fragmentation/isolation	Y	Y	N	N	N	N	N	N	N	N	N	N	N	Y	NA	N	Y	N				1	N
1004	Desmognathus	__Desmognathus_ochrophaeus__	_ Great Lakes / St. Lawrence population_	Salamander; Allegheny Mountain Dusky _	Y	__Desmognathus_ochrophaeus__ _ Great Lakes / St. Lawrence population_	Amphibians	Jess	QC	N	N	N	N	N	Y	N	N	N	N	N	N	N	N	N	N	small range; vulnerable to stochastic events. Alterations to hydrological regimes; changes affecting the water table; or degrading groundwater flow.	Y	N	N	N	N	N	N	Y	N	N	N	N	N	Y	NA	N	Y	N				4	Y
1004	Desmognathus	__Desmognathus_ochrophaeus__	_ Great Lakes / St. Lawrence population_	Salamander; Allegheny Mountain Dusky _	Y	__Desmognathus_ochrophaeus__ _ Great Lakes / St. Lawrence population_	Amphibians	Jess	QC	N	N	N	N	N	Y	N	N	N	N	N	N	N	N	N	N	small range; vulnerable to stochastic events. Alterations to hydrological regimes; changes affecting the water table; or degrading groundwater flow.	Y	N	N	N	N	N	N	Y	N	N	N	N	N	Y	NA	N	Y	N				4	Y
1004	Desmognathus	__Desmognathus_ochrophaeus__	_ Great Lakes / St. Lawrence population_	Salamander; Allegheny Mountain Dusky _	Y	__Desmognathus_ochrophaeus__ _ Great Lakes / St. Lawrence population_	Amphibians	Jess	QC	N	N	N	N	N	Y	N	N	N	N	N	N	N	N	N	N	small range; vulnerable to stochastic events. Alterations to hydrological regimes; changes affecting the water table; or degrading groundwater flow.	Y	N	N	N	N	N	N	Y	N	N	N	N	N	Y	NA	N	Y	N				4	Y
1160	Gyrinophilus	__Gyrinophilus_porphyriticus__	_ Adirondack / Appalachian population_	Salamander; Spring _	Y	__Gyrinophilus_porphyriticus__ _ Adirondack / Appalachian population_	Amphibians	Jess	QC	N	N	N	N	N	Y	N	N	N	N	N	N	N	N	N	N	Habitat loss/degradation. Development and forestry activities reduce shade; alter streams; stream temperature and increase silt. Introduction of predatory game fish	Y	N	N	N	N	N	N	N	Y	N	N	N	N	Y	NA	N	Y	N				7	NA
1160	Gyrinophilus	__Gyrinophilus_porphyriticus__	_ Adirondack / Appalachian population_	Salamander; Spring _	Y	__Gyrinophilus_porphyriticus__ _ Adirondack / Appalachian population_	Amphibians	Jess	QC	N	N	N	N	N	Y	N	N	N	N	N	N	N	N	N	N	Habitat loss/degradation. Development and forestry activities reduce shade; alter streams; stream temperature and increase silt. Introduction of predatory game fish	Y	N	N	N	N	N	N	N	Y	N	N	N	N	Y	NA	N	Y	N				7	NA
1160	Gyrinophilus	__Gyrinophilus_porphyriticus__	_ Adirondack / Appalachian population_	Salamander; Spring _	Y	__Gyrinophilus_porphyriticus__ _ Adirondack / Appalachian population_	Amphibians	Jess	QC	N	N	N	N	N	Y	N	N	N	N	N	N	N	N	N	N	Habitat loss/degradation. Development and forestry activities reduce shade; alter streams; stream temperature and increase silt. Introduction of predatory game fish	Y	N	N	N	N	N	N	N	Y	N	N	N	N	Y	NA	N	Y	N				7	NA
1224	Ambystoma	__Ambystoma_mavortium__	_ Prairie / Boreal population_	Salamander; Western Tiger _	Y	__Ambystoma_mavortium__ _ Prairie / Boreal population_	Amphibians	Jess	AB; SK; MB	N	Y	Y	Y	N	N	N	N	N	N	N	N	N	N	N	N	Habitat loss and fragmentation; fish stocking; emerging diseases; roadkill; deterioration and loss of breeding; adult; and juvenile habitats	Y	Y	N	Y	N	N	N	N	Y	N	N	Y	N	Y	NA	N	Y	N					NA
1224	Ambystoma	__Ambystoma_mavortium__	_ Prairie / Boreal population_	Salamander; Western Tiger _	Y	__Ambystoma_mavortium__ _ Prairie / Boreal population_	Amphibians	Jess	AB; SK; MB	N	Y	Y	Y	N	N	N	N	N	N	N	N	N	N	N	N	Habitat loss and fragmentation; fish stocking; emerging diseases; roadkill; deterioration and loss of breeding; adult; and juvenile habitats	Y	Y	N	Y	N	N	N	N	Y	N	N	Y	N	Y	NA	N	Y	N					NA
1215	Anaxyrus	__Anaxyrus_boreas__	_ Calling population_	Toad; Western _	Y	__Anaxyrus_boreas__ _ Calling population_	Amphibians	Jess	BC; AB	Y	Y	N	N	N	N	N	N	N	N	N	N	N	N	N	N	Disease; habitat loss; degradation and fragmentation;	Y	Y	N	Y	N	N	N	N	N	N	N	N	N	N	NA	N	Y	N				6	NA
1215	Anaxyrus	__Anaxyrus_boreas__	_ Calling population_	Toad; Western _	Y	__Anaxyrus_boreas__ _ Calling population_	Amphibians	Jess	BC; AB	Y	Y	N	N	N	N	N	N	N	N	N	N	N	N	N	N	Disease; habitat loss; degradation and fragmentation;	Y	Y	N	Y	N	N	N	N	N	N	N	N	N	N	NA	N	Y	N				6	NA
1214	Anaxyrus	__Anaxyrus_boreas__	_ Non-calling population_	Toad; Western _	Y	__Anaxyrus_boreas__ _ Non-calling population_	Amphibians	Jess	YT; NT; BC; AB	Y	Y	N	N	N	N	N	N	N	N	Y	Y	N	N	N	N	Disease; habitat loss; degradation and fragmentation;	Y	Y	N	Y	N	N	N	N	N	N	N	N	N	N	NA	N	Y	N				6	NA
1214	Anaxyrus	__Anaxyrus_boreas__	_ Non-calling population_	Toad; Western _	Y	__Anaxyrus_boreas__ _ Non-calling population_	Amphibians	Jess	YT; NT; BC; AB	Y	Y	N	N	N	N	N	N	N	N	Y	Y	N	N	N	N	Disease; habitat loss; degradation and fragmentation;	Y	Y	N	Y	N	N	N	N	N	N	N	N	N	N	NA	N	Y	N				6	NA
NA	Pseudacris	__Pseudacris_triseriata__	_ Carolinian population_	Frog; Western Chorus _	Y	__Pseudacris_triseriata__ _ Carolinian population_	Amphibians	Jess	ON	N	N	N	N	Y	N	N	N	N	N	N	N	N	N	N	N	Habitat loss has occurred; however; species is not at risk	N	N	N	N	N	N	N	N	N	N	N	N	N	N	NA	N	Y	N					NA
NA	Pseudacris	__Pseudacris_triseriata__	_ Carolinian population_	Frog; Western Chorus _	Y	__Pseudacris_triseriata__ _ Carolinian population_	Amphibians	Jess	ON	N	N	N	N	Y	N	N	N	N	N	N	N	N	N	N	N	Habitat loss has occurred; however; species is not at risk	N	N	N	N	N	N	N	N	N	N	N	N	N	N	NA	N	Y	N					NA
NA	Desmognathus	__Desmognathus_fuscus__	_ Quebec / New Brunswick population_	Salamander; Northern Dusky _	Y	__Desmognathus_fuscus__ _ Quebec / New Brunswick population_	Amphibians	Jess	QC; NB	N	N	N	N	N	Y	Y	N	N	N	N	N	N	N	N	N	None	N	N	N	N	N	N	N	N	N	N	N	N	N	N	NA	N	Y	N					NA
NA	Desmognathus	__Desmognathus_fuscus__	_ Quebec / New Brunswick population_	Salamander; Northern Dusky _	Y	__Desmognathus_fuscus__ _ Quebec / New Brunswick population_	Amphibians	Jess	QC; NB	N	N	N	N	N	Y	Y	N	N	N	N	N	N	N	N	N	None	N	N	N	N	N	N	N	N	N	N	N	N	N	N	NA	N	Y	N					NA
873	Coregonus	__Coregonus_kiyi_orientalis_		Kiyi; Lake Ontario _	N	__Coregonus_kiyi_orientalis_	Fish (Freshwater)	Brett	ON	N	N	N	N	Y	N	N	N	N	N	N	N	N	N	N	N	Overexploitation; Invasive species	N	N	N	N	N	Y	N	N	Y	N	N	N	N	N	NA	N	Y	N				5	NA
873	Coregonus	__Coregonus_kiyi_orientalis_		Kiyi; Lake Ontario _	N	__Coregonus_kiyi_orientalis_	Fish (Freshwater)	Brett	ON	N	N	N	N	Y	N	N	N	N	N	N	N	N	N	N	N	Overexploitation; Invasive species	N	N	N	N	N	Y	N	N	Y	N	N	N	N	N	NA	N	Y	N				5	NA
1193	Macrhybopsis	__Macrhybopsis_storeriana__	_ Great Lakes - Upper St. Lawrence populations_	Chub; Silver _	Y	__Macrhybopsis_storeriana__ _ Great Lakes - Upper St. Lawrence populations_	Fish (Freshwater)	Brett	ON	N	N	N	N	Y	N	N	N	N	N	N	N	N	N	N	N	Habitat loss; Invasive species; climate change	Y	N	N	N	N	N	N	N	Y	Y	N	N	N	N	NA	N	Y	N				2	NA
1193	Macrhybopsis	__Macrhybopsis_storeriana__	_ Great Lakes - Upper St. Lawrence populations_	Chub; Silver _	Y	__Macrhybopsis_storeriana__ _ Great Lakes - Upper St. Lawrence populations_	Fish (Freshwater)	Brett	ON	N	N	N	N	Y	N	N	N	N	N	N	N	N	N	N	N	Habitat loss; Invasive species; climate change	Y	N	N	N	N	N	N	N	Y	Y	N	N	N	N	NA	N	Y	N				2	NA
1193	Macrhybopsis	__Macrhybopsis_storeriana__	_ Great Lakes - Upper St. Lawrence populations_	Chub; Silver _	Y	__Macrhybopsis_storeriana__ _ Great Lakes - Upper St. Lawrence populations_	Fish (Freshwater)	Brett	ON	N	N	N	N	Y	N	N	N	N	N	N	N	N	N	N	N	Habitat loss; Invasive species; climate change	Y	N	N	N	N	N	N	N	Y	Y	N	N	N	N	NA	N	Y	N				2	NA
954	Acipenser	__Acipenser_fulvescens__	_ Nelson River populations_	Sturgeon; Lake _	Y	__Acipenser_fulvescens__ _ Nelson River populations_	Fish (Freshwater)	Brett	MB	N	N	N	Y	N	N	N	N	N	N	N	N	N	N	N	N	Overexploitation; dams	N	N	N	N	N	Y	N	N	N	N	N	N	N	Y	NA	N	Y	N				44.5	NA
954	Acipenser	__Acipenser_fulvescens__	_ Nelson River populations_	Sturgeon; Lake _	Y	__Acipenser_fulvescens__ _ Nelson River populations_	Fish (Freshwater)	Brett	MB	N	N	N	Y	N	N	N	N	N	N	N	N	N	N	N	N	Overexploitation; dams	N	N	N	N	N	Y	N	N	N	N	N	N	N	Y	NA	N	Y	N				44.5	NA
954	Acipenser	__Acipenser_fulvescens__	_ Nelson River populations_	Sturgeon; Lake _	Y	__Acipenser_fulvescens__ _ Nelson River populations_	Fish (Freshwater)	Brett	MB	N	N	N	Y	N	N	N	N	N	N	N	N	N	N	N	N	Overexploitation; dams	N	N	N	N	N	Y	N	N	N	N	N	N	N	Y	NA	N	Y	N				44.5	NA
956	Acipenser	__Acipenser_fulvescens__	_ Red-Assiniboine Rivers - Lake Winnipeg populations_	Sturgeon; Lake _	Y	__Acipenser_fulvescens__ _ Red-Assiniboine Rivers - Lake Winnipeg populations_	Fish (Freshwater)	Brett	SK; MB; ON	N	N	Y	Y	Y	N	N	N	N	N	N	N	N	N	N	N	Overexploitation; dams	N	N	N	N	N	Y	N	N	N	N	N	N	N	Y	NA	N	Y	N				44.5	NA
956	Acipenser	__Acipenser_fulvescens__	_ Red-Assiniboine Rivers - Lake Winnipeg populations_	Sturgeon; Lake _	Y	__Acipenser_fulvescens__ _ Red-Assiniboine Rivers - Lake Winnipeg populations_	Fish (Freshwater)	Brett	SK; MB; ON	N	N	Y	Y	Y	N	N	N	N	N	N	N	N	N	N	N	Overexploitation; dams	N	N	N	N	N	Y	N	N	N	N	N	N	N	Y	NA	N	Y	N				44.5	NA
956	Acipenser	__Acipenser_fulvescens__	_ Red-Assiniboine Rivers - Lake Winnipeg populations_	Sturgeon; Lake _	Y	__Acipenser_fulvescens__ _ Red-Assiniboine Rivers - Lake Winnipeg populations_	Fish (Freshwater)	Brett	SK; MB; ON	N	N	Y	Y	Y	N	N	N	N	N	N	N	N	N	N	N	Overexploitation; dams	N	N	N	N	N	Y	N	N	N	N	N	N	N	Y	NA	N	Y	N				44.5	NA
955	Acipenser	__Acipenser_fulvescens__	_ Saskatchewan River populations_	Sturgeon; Lake _	Y	__Acipenser_fulvescens__ _ Saskatchewan River populations_	Fish (Freshwater)	Brett	AB; SK; MB	N	Y	Y	Y	N	N	N	N	N	N	N	N	N	N	N	N	Overexploitation; dams; habitat loss & fragmentation	Y	Y	N	N	N	Y	N	N	N	N	N	N	N	Y	NA	N	Y	N				44.5	NA
955	Acipenser	__Acipenser_fulvescens__	_ Saskatchewan River populations_	Sturgeon; Lake _	Y	__Acipenser_fulvescens__ _ Saskatchewan River populations_	Fish (Freshwater)	Brett	AB; SK; MB	N	Y	Y	Y	N	N	N	N	N	N	N	N	N	N	N	N	Overexploitation; dams; habitat loss & fragmentation	Y	Y	N	N	N	Y	N	N	N	N	N	N	N	Y	NA	N	Y	N				44.5	NA
955	Acipenser	__Acipenser_fulvescens__	_ Saskatchewan River populations_	Sturgeon; Lake _	Y	__Acipenser_fulvescens__ _ Saskatchewan River populations_	Fish (Freshwater)	Brett	AB; SK; MB	N	Y	Y	Y	N	N	N	N	N	N	N	N	N	N	N	N	Overexploitation; dams; habitat loss & fragmentation	Y	Y	N	N	N	Y	N	N	N	N	N	N	N	Y	NA	N	Y	N				44.5	NA
958	Acipenser	__Acipenser_fulvescens__	_ Western Hudson Bay populations_	Sturgeon; Lake _	Y	__Acipenser_fulvescens__ _ Western Hudson Bay populations_	Fish (Freshwater)	Brett	SK; MB	N	N	Y	Y	N	N	N	N	N	N	N	N	N	N	N	N	Overexploitation; dams	N	N	N	N	N	Y	N	N	N	N	N	N	N	Y	NA	N	Y	N				44.5	NA
958	Acipenser	__Acipenser_fulvescens__	_ Western Hudson Bay populations_	Sturgeon; Lake _	Y	__Acipenser_fulvescens__ _ Western Hudson Bay populations_	Fish (Freshwater)	Brett	SK; MB	N	N	Y	Y	N	N	N	N	N	N	N	N	N	N	N	N	Overexploitation; dams	N	N	N	N	N	Y	N	N	N	N	N	N	N	Y	NA	N	Y	N				44.5	NA
958	Acipenser	__Acipenser_fulvescens__	_ Western Hudson Bay populations_	Sturgeon; Lake _	Y	__Acipenser_fulvescens__ _ Western Hudson Bay populations_	Fish (Freshwater)	Brett	SK; MB	N	N	Y	Y	N	N	N	N	N	N	N	N	N	N	N	N	Overexploitation; dams	N	N	N	N	N	Y	N	N	N	N	N	N	N	Y	NA	N	Y	N				44.5	NA
957	Acipenser	__Acipenser_fulvescens__	_ Winnipeg River - English River populations_	Sturgeon; Lake _	Y	__Acipenser_fulvescens__ _ Winnipeg River - English River populations_	Fish (Freshwater)	Brett	MB; ON	N	N	N	Y	Y	N	N	N	N	N	N	N	N	N	N	N	Overexploitation; dams	N	N	N	N	N	Y	N	N	N	N	N	N	N	Y	NA	N	Y	N				44.5	NA
957	Acipenser	__Acipenser_fulvescens__	_ Winnipeg River - English River populations_	Sturgeon; Lake _	Y	__Acipenser_fulvescens__ _ Winnipeg River - English River populations_	Fish (Freshwater)	Brett	MB; ON	N	N	N	Y	Y	N	N	N	N	N	N	N	N	N	N	N	Overexploitation; dams	N	N	N	N	N	Y	N	N	N	N	N	N	N	Y	NA	N	Y	N				44.5	NA
957	Acipenser	__Acipenser_fulvescens__	_ Winnipeg River - English River populations_	Sturgeon; Lake _	Y	__Acipenser_fulvescens__ _ Winnipeg River - English River populations_	Fish (Freshwater)	Brett	MB; ON	N	N	N	Y	Y	N	N	N	N	N	N	N	N	N	N	N	Overexploitation; dams	N	N	N	N	N	Y	N	N	N	N	N	N	N	Y	NA	N	Y	N				44.5	NA
1219	Acipenser	__Acipenser_transmontanus__	_ Upper Columbia River population_	Sturgeon; White _	Y	__Acipenser_transmontanus__ _ Upper Columbia River population_	Fish (Freshwater)	Brett	BC	Y	N	N	N	N	N	N	N	N	N	N	N	N	N	N	N	Habitat loss & fragmentation	Y	Y	N	N	N	N	N	N	N	N	N	N	N	N	NA	N	Y	N				40	NA
1219	Acipenser	__Acipenser_transmontanus__	_ Upper Columbia River population_	Sturgeon; White _	Y	__Acipenser_transmontanus__ _ Upper Columbia River population_	Fish (Freshwater)	Brett	BC	Y	N	N	N	N	N	N	N	N	N	N	N	N	N	N	N	Habitat loss & fragmentation	Y	Y	N	N	N	N	N	N	N	N	N	N	N	N	NA	N	Y	N				40	NA
1219	Acipenser	__Acipenser_transmontanus__	_ Upper Columbia River population_	Sturgeon; White _	Y	__Acipenser_transmontanus__ _ Upper Columbia River population_	Fish (Freshwater)	Brett	BC	Y	N	N	N	N	N	N	N	N	N	N	N	N	N	N	N	Habitat loss & fragmentation	Y	Y	N	N	N	N	N	N	N	N	N	N	N	N	NA	N	Y	N				40	NA
1218	Acipenser	__Acipenser_transmontanus__	_ Upper Fraser River population	Sturgeon; White _	Y	__Acipenser_transmontanus__ _ Upper Fraser River population	Fish (Freshwater)	Brett	BC	Y	N	N	N	N	N	N	N	N	N	N	N	N	N	N	N	Habitat loss	Y	N	N	N	N	N	N	N	N	N	N	N	N	N	NA	N	Y	N				40	NA
1218	Acipenser	__Acipenser_transmontanus__	_ Upper Fraser River population	Sturgeon; White _	Y	__Acipenser_transmontanus__ _ Upper Fraser River population	Fish (Freshwater)	Brett	BC	Y	N	N	N	N	N	N	N	N	N	N	N	N	N	N	N	Habitat loss	Y	N	N	N	N	N	N	N	N	N	N	N	N	N	NA	N	Y	N				40	NA
1218	Acipenser	__Acipenser_transmontanus__	_ Upper Fraser River population	Sturgeon; White _	Y	__Acipenser_transmontanus__ _ Upper Fraser River population	Fish (Freshwater)	Brett	BC	Y	N	N	N	N	N	N	N	N	N	N	N	N	N	N	N	Habitat loss	Y	N	N	N	N	N	N	N	N	N	N	N	N	N	NA	N	Y	N				40	NA
1216	Acipenser	__Acipenser_transmontanus__	_ Upper Kootenay River population_	Sturgeon; White _	Y	__Acipenser_transmontanus__ _ Upper Kootenay River population_	Fish (Freshwater)	Brett	BC	Y	N	N	N	N	N	N	N	N	N	N	N	N	N	N	N	Habitat loss & fragmentation	Y	Y	N	N	N	N	N	N	N	N	N	N	N	N	NA	N	Y	N				40	NA
1216	Acipenser	__Acipenser_transmontanus__	_ Upper Kootenay River population_	Sturgeon; White _	Y	__Acipenser_transmontanus__ _ Upper Kootenay River population_	Fish (Freshwater)	Brett	BC	Y	N	N	N	N	N	N	N	N	N	N	N	N	N	N	N	Habitat loss & fragmentation	Y	Y	N	N	N	N	N	N	N	N	N	N	N	N	NA	N	Y	N				40	NA
1216	Acipenser	__Acipenser_transmontanus__	_ Upper Kootenay River population_	Sturgeon; White _	Y	__Acipenser_transmontanus__ _ Upper Kootenay River population_	Fish (Freshwater)	Brett	BC	Y	N	N	N	N	N	N	N	N	N	N	N	N	N	N	N	Habitat loss & fragmentation	Y	Y	N	N	N	N	N	N	N	N	N	N	N	N	NA	N	Y	N				40	NA
1075	Ammocrypta	__Ammocrypta_pellucida__	_ Ontario populations_	Darter; Eastern Sand _	Y	__Ammocrypta_pellucida__ _ Ontario populations_	Fish (Freshwater)	Brett	ON	N	N	N	N	Y	N	N	N	N	N	N	N	N	N	N	N	Habitat loss & fragmentation; stream channelization; invasive species	Y	Y	N	N	N	N	N	N	Y	N	N	N	N	N	NA	N	Y	N				2	Y
1075	Ammocrypta	__Ammocrypta_pellucida__	_ Ontario populations_	Darter; Eastern Sand _	Y	__Ammocrypta_pellucida__ _ Ontario populations_	Fish (Freshwater)	Brett	ON	N	N	N	N	Y	N	N	N	N	N	N	N	N	N	N	N	Habitat loss & fragmentation; stream channelization; invasive species	Y	Y	N	N	N	N	N	N	Y	N	N	N	N	N	NA	N	Y	N				2	Y
1075	Ammocrypta	__Ammocrypta_pellucida__	_ Ontario populations_	Darter; Eastern Sand _	Y	__Ammocrypta_pellucida__ _ Ontario populations_	Fish (Freshwater)	Brett	ON	N	N	N	N	Y	N	N	N	N	N	N	N	N	N	N	N	Habitat loss & fragmentation; stream channelization; invasive species	Y	Y	N	N	N	N	N	N	Y	N	N	N	N	N	NA	N	Y	N				2	Y
1076	Ammocrypta	__Ammocrypta_pellucida__	_ Quebec populations_	Darter; Eastern Sand _	Y	__Ammocrypta_pellucida__ _ Quebec populations_	Fish (Freshwater)	Brett	QC	N	N	N	N	N	Y	N	N	N	N	N	N	N	N	N	N	Habitat loss & fragmentation; stream channelization; invasive species	Y	Y	N	N	N	N	N	N	Y	N	N	N	N	N	NA	N	Y	N				2	Y
1076	Ammocrypta	__Ammocrypta_pellucida__	_ Quebec populations_	Darter; Eastern Sand _	Y	__Ammocrypta_pellucida__ _ Quebec populations_	Fish (Freshwater)	Brett	QC	N	N	N	N	N	Y	N	N	N	N	N	N	N	N	N	N	Habitat loss & fragmentation; stream channelization; invasive species	Y	Y	N	N	N	N	N	N	Y	N	N	N	N	N	NA	N	Y	N				2	Y
1076	Ammocrypta	__Ammocrypta_pellucida__	_ Quebec populations_	Darter; Eastern Sand _	Y	__Ammocrypta_pellucida__ _ Quebec populations_	Fish (Freshwater)	Brett	QC	N	N	N	N	N	Y	N	N	N	N	N	N	N	N	N	N	Habitat loss & fragmentation; stream channelization; invasive species	Y	Y	N	N	N	N	N	N	Y	N	N	N	N	N	NA	N	Y	N				2	Y
1217	Acipenser	__Acipenser_transmontanus__	_ Lower Fraser River population	Sturgeon; White _	Y	__Acipenser_transmontanus__ _ Lower Fraser River population	Fish (Freshwater)	Brett	BC	Y	N	N	N	N	N	N	N	N	N	N	N	N	N	N	N	Habitat loss; bycatch; overexploitation	Y	N	N	N	N	Y	Y	N	N	N	N	N	N	N	NA	N	Y	N				35	NA
1217	Acipenser	__Acipenser_transmontanus__	_ Lower Fraser River population	Sturgeon; White _	Y	__Acipenser_transmontanus__ _ Lower Fraser River population	Fish (Freshwater)	Brett	BC	Y	N	N	N	N	N	N	N	N	N	N	N	N	N	N	N	Habitat loss; bycatch; overexploitation	Y	N	N	N	N	Y	Y	N	N	N	N	N	N	N	NA	N	Y	N				35	NA
1217	Acipenser	__Acipenser_transmontanus__	_ Lower Fraser River population	Sturgeon; White _	Y	__Acipenser_transmontanus__ _ Lower Fraser River population	Fish (Freshwater)	Brett	BC	Y	N	N	N	N	N	N	N	N	N	N	N	N	N	N	N	Habitat loss; bycatch; overexploitation	Y	N	N	N	N	Y	Y	N	N	N	N	N	N	N	NA	N	Y	N				35	NA
1116	Catostomus	__Catostomus_platyrhynchus__	_ Milk River populations_	Sucker; Mountain _	Y	__Catostomus_platyrhynchus__ _ Milk River populations_	Fish (Freshwater)	Brett	AB; SK	N	Y	Y	N	N	N	N	N	N	N	N	N	N	N	N	N	Habitat loss; climate change	Y	N	N	N	N	N	N	N	N	Y	N	N	N	N	NA	N	Y	N				2.5	NA
1116	Catostomus	__Catostomus_platyrhynchus__	_ Milk River populations_	Sucker; Mountain _	Y	__Catostomus_platyrhynchus__ _ Milk River populations_	Fish (Freshwater)	Brett	AB; SK	N	Y	Y	N	N	N	N	N	N	N	N	N	N	N	N	N	Habitat loss; climate change	Y	N	N	N	N	N	N	N	N	Y	N	N	N	N	NA	N	Y	N				2.5	NA
501	Coregonus	__Coregonus_laurettae_		Cisco; Bering _	N	__Coregonus_laurettae_	Fish (Freshwater)	Brett	YT	N	N	N	N	N	N	N	N	N	N	Y	N	N	N	N	N	Dams; bycatch	N	N	N	N	N	N	Y	N	N	N	N	N	N	Y	NA	N	N	Y				5	NA
501	Coregonus	__Coregonus_laurettae_		Cisco; Bering _	N	__Coregonus_laurettae_	Fish (Freshwater)	Brett	YT	N	N	N	N	N	N	N	N	N	N	Y	N	N	N	N	N	Dams; bycatch	N	N	N	N	N	N	Y	N	N	N	N	N	N	Y	NA	N	N	Y				5	NA
501	Coregonus	__Coregonus_laurettae_		Cisco; Bering _	N	__Coregonus_laurettae_	Fish (Freshwater)	Brett	YT	N	N	N	N	N	N	N	N	N	N	Y	N	N	N	N	N	Dams; bycatch	N	N	N	N	N	N	Y	N	N	N	N	N	N	Y	NA	N	N	Y				5	NA
876	Coregonus	__Coregonus_kiyi_kiyi_		Kiyi; Upper Great Lakes _	N	__Coregonus_kiyi_kiyi_	Fish (Freshwater)	Brett	ON	N	N	N	N	Y	N	N	N	N	N	N	N	N	N	N	N	Overexploitation	N	N	N	N	N	Y	N	N	N	N	N	N	N	N	NA	N	Y	N				5	NA
876	Coregonus	__Coregonus_kiyi_kiyi_		Kiyi; Upper Great Lakes _	N	__Coregonus_kiyi_kiyi_	Fish (Freshwater)	Brett	ON	N	N	N	N	Y	N	N	N	N	N	N	N	N	N	N	N	Overexploitation	N	N	N	N	N	Y	N	N	N	N	N	N	N	N	NA	N	Y	N				5	NA
970	Ichthyomyzon	__Ichthyomyzon_fossor__	_ Great Lakes - Upper St. Lawrence populations_	Lamprey; Northern Brook _	Y	__Ichthyomyzon_fossor__ _ Great Lakes - Upper St. Lawrence populations_	Fish (Freshwater)	Brett	ON; QC	N	N	N	N	Y	Y	N	N	N	N	N	N	N	N	N	N	Chemicals designed to kill sea lampreys (pollution)	N	N	Y	N	N	N	N	N	N	N	N	N	N	N	NA	N	Y	N				6	NA
970	Ichthyomyzon	__Ichthyomyzon_fossor__	_ Great Lakes - Upper St. Lawrence populations_	Lamprey; Northern Brook _	Y	__Ichthyomyzon_fossor__ _ Great Lakes - Upper St. Lawrence populations_	Fish (Freshwater)	Brett	ON; QC	N	N	N	N	Y	Y	N	N	N	N	N	N	N	N	N	N	Chemicals designed to kill sea lampreys (pollution)	N	N	Y	N	N	N	N	N	N	N	N	N	N	N	NA	N	Y	N				6	NA
914	Myoxocephalus	__Myoxocephalus_thompsonii__	_ Great Lakes - Western St. Lawrence populations_	Sculpin; Deepwater _	Y	__Myoxocephalus_thompsonii__ _ Great Lakes - Western St. Lawrence populations_	Fish (Freshwater)	Brett	ON; QC	N	N	N	N	Y	Y	N	N	N	N	N	N	N	N	N	N	Pollution; Invasive species	N	N	Y	N	N	N	N	N	Y	N	N	N	N	N	NA	N	Y	N				4.5	NA
914	Myoxocephalus	__Myoxocephalus_thompsonii__	_ Great Lakes - Western St. Lawrence populations_	Sculpin; Deepwater _	Y	__Myoxocephalus_thompsonii__ _ Great Lakes - Western St. Lawrence populations_	Fish (Freshwater)	Brett	ON; QC	N	N	N	N	Y	Y	N	N	N	N	N	N	N	N	N	N	Pollution; Invasive species	N	N	Y	N	N	N	N	N	Y	N	N	N	N	N	NA	N	Y	N				4.5	NA
1117	Catostomus	__Catostomus_platyrhynchus__	_ Pacific populations_	Sucker; Mountain _	Y	__Catostomus_platyrhynchus__ _ Pacific populations_	Fish (Freshwater)	Brett	BC	Y	N	N	N	N	N	N	N	N	N	N	N	N	N	N	N	Habitat loss; climate change	Y	N	N	N	N	N	N	N	N	Y	N	N	N	N	NA	N	Y	N				4.5	NA
1117	Catostomus	__Catostomus_platyrhynchus__	_ Pacific populations_	Sucker; Mountain _	Y	__Catostomus_platyrhynchus__ _ Pacific populations_	Fish (Freshwater)	Brett	BC	Y	N	N	N	N	N	N	N	N	N	N	N	N	N	N	N	Habitat loss; climate change	Y	N	N	N	N	N	N	N	N	Y	N	N	N	N	NA	N	Y	N				4.5	NA
NA	Ictiobus	__Ictiobus_cyprinellus__	_ Great Lakes - Upper St. Lawrence populations_	Buffalo; Bigmouth _	Y	__Ictiobus_cyprinellus__ _ Great Lakes - Upper St. Lawrence populations_	Fish (Freshwater)	Brett	ON	N	N	N	N	Y	N	N	N	N	N	N	N	N	N	N	N	NA - Recovering	N	N	N	N	N	N	N	N	N	N	N	N	N	N	Not specified	N	Y	N				10	NA
NA	Ictiobus	__Ictiobus_cyprinellus__	_ Great Lakes - Upper St. Lawrence populations_	Buffalo; Bigmouth _	Y	__Ictiobus_cyprinellus__ _ Great Lakes - Upper St. Lawrence populations_	Fish (Freshwater)	Brett	ON	N	N	N	N	Y	N	N	N	N	N	N	N	N	N	N	N	NA - Recovering	N	N	N	N	N	N	N	N	N	N	N	N	N	N	Not specified	N	Y	N				10	NA
NA	Acrocheilus	__Acrocheilus_alutaceus_		Chiselmouth _	N	__Acrocheilus_alutaceus_	Fish (Freshwater)	Brett	BC	Y	N	N	N	N	N	N	N	N	N	N	N	N	N	N	N	NA - Recovering	N	N	N	N	N	N	N	N	N	N	N	N	N	N	Not specified	N	N	Y					NA
NA	Acrocheilus	__Acrocheilus_alutaceus_		Chiselmouth _	N	__Acrocheilus_alutaceus_	Fish (Freshwater)	Brett	BC	Y	N	N	N	N	N	N	N	N	N	N	N	N	N	N	N	NA - Recovering	N	N	N	N	N	N	N	N	N	N	N	N	N	N	Not specified	N	N	Y					NA
1194	Macrhybopsis	__Macrhybopsis_storeriana__	_ Saskatchewan - Nelson River populations_	Chub; Silver _	Y	__Macrhybopsis_storeriana__ _ Saskatchewan - Nelson River populations_	Fish (Freshwater)	Brett	MB	N	N	N	Y	N	N	N	N	N	N	N	N	N	N	N	N	NA - Recovering	N	N	N	N	N	N	N	N	N	N	N	N	N	N	Not specified	N	Y	N				2	NA
1194	Macrhybopsis	__Macrhybopsis_storeriana__	_ Saskatchewan - Nelson River populations_	Chub; Silver _	Y	__Macrhybopsis_storeriana__ _ Saskatchewan - Nelson River populations_	Fish (Freshwater)	Brett	MB	N	N	N	Y	N	N	N	N	N	N	N	N	N	N	N	N	NA - Recovering	N	N	N	N	N	N	N	N	N	N	N	N	N	N	Not specified	N	Y	N				2	NA
1194	Macrhybopsis	__Macrhybopsis_storeriana__	_ Saskatchewan - Nelson River populations_	Chub; Silver _	Y	__Macrhybopsis_storeriana__ _ Saskatchewan - Nelson River populations_	Fish (Freshwater)	Brett	MB	N	N	N	Y	N	N	N	N	N	N	N	N	N	N	N	N	NA - Recovering	N	N	N	N	N	N	N	N	N	N	N	N	N	N	Not specified	N	Y	N				2	NA
NA	Catostomus	__Catostomus_platyrhynchus__	_ Saskatchewan - Nelson River populations_	Sucker; Mountain _	Y	__Catostomus_platyrhynchus__ _ Saskatchewan - Nelson River populations_	Fish (Freshwater)	Brett	AB; SK	N	Y	Y	N	N	N	N	N	N	N	N	N	N	N	N	N	NA - Recovering	N	N	N	N	N	N	N	N	N	N	N	N	N	N	Not specified	N	Y	N				2.5	NA
NA	Catostomus	__Catostomus_platyrhynchus__	_ Saskatchewan - Nelson River populations_	Sucker; Mountain _	Y	__Catostomus_platyrhynchus__ _ Saskatchewan - Nelson River populations_	Fish (Freshwater)	Brett	AB; SK	N	Y	Y	N	N	N	N	N	N	N	N	N	N	N	N	N	NA - Recovering	N	N	N	N	N	N	N	N	N	N	N	N	N	N	Not specified	N	Y	N				2.5	NA
89	Ictiobus	__Ictiobus_niger_		Buffalo; Black _	N	__Ictiobus_niger_	Fish (Freshwater)	Brett	ON	N	N	N	N	Y	N	N	N	N	N	N	N	N	N	N	N	Unknown	N	N	N	N	N	N	N	N	N	N	N	N	N	N	NA	N	N	Y					NA
89	Ictiobus	__Ictiobus_niger_		Buffalo; Black _	N	__Ictiobus_niger_	Fish (Freshwater)	Brett	ON	N	N	N	N	Y	N	N	N	N	N	N	N	N	N	N	N	Unknown	N	N	N	N	N	N	N	N	N	N	N	N	N	N	NA	N	N	Y					NA
73	Coregonus	__Coregonus_nigripinnis_		Cisco; Blackfin _	N	__Coregonus_nigripinnis_	Fish (Freshwater)	Brett	ON	N	N	N	N	Y	N	N	N	N	N	N	N	N	N	N	N	Unknown	N	N	N	N	N	N	N	N	N	N	N	N	N	N	NA	N	N	Y				7.5	NA
73	Coregonus	__Coregonus_nigripinnis_		Cisco; Blackfin _	N	__Coregonus_nigripinnis_	Fish (Freshwater)	Brett	ON	N	N	N	N	Y	N	N	N	N	N	N	N	N	N	N	N	Unknown	N	N	N	N	N	N	N	N	N	N	N	N	N	N	NA	N	N	Y				7.5	NA
1137	Ichthyomyzon	__Ichthyomyzon_castaneus__	_ Great Lakes - Upper St. Lawrence populations_	Lamprey; Chestnut _	Y	__Ichthyomyzon_castaneus__ _ Great Lakes - Upper St. Lawrence populations_	Fish (Freshwater)	Jess	ON; QC	N	N	N	N	Y	Y	N	N	N	N	N	N	N	N	N	N	NA	NA	NA	NA	NA	NA	NA	NA	NA	NA	NA	NA	NA	NA	NA	NA	N	Y	Y					NA
1137	Ichthyomyzon	__Ichthyomyzon_castaneus__	_ Great Lakes - Upper St. Lawrence populations_	Lamprey; Chestnut _	Y	__Ichthyomyzon_castaneus__ _ Great Lakes - Upper St. Lawrence populations_	Fish (Freshwater)	Jess	ON; QC	N	N	N	N	Y	Y	N	N	N	N	N	N	N	N	N	N	NA	NA	NA	NA	NA	NA	NA	NA	NA	NA	NA	NA	NA	NA	NA	NA	N	Y	Y					NA
1138	Ichthyomyzon	__Ichthyomyzon_castaneus__	_ Saskatchewan - Nelson River populations_	Lamprey; Chestnut _	Y	__Ichthyomyzon_castaneus__ _ Saskatchewan - Nelson River populations_	Fish (Freshwater)	Jess	SK; MB; ON	N	N	Y	Y	Y	N	N	N	N	N	N	N	N	N	N	N	NA	NA	NA	NA	NA	NA	NA	NA	NA	NA	NA	NA	NA	NA	NA	NA	N	Y	Y					NA
1138	Ichthyomyzon	__Ichthyomyzon_castaneus__	_ Saskatchewan - Nelson River populations_	Lamprey; Chestnut _	Y	__Ichthyomyzon_castaneus__ _ Saskatchewan - Nelson River populations_	Fish (Freshwater)	Jess	SK; MB; ON	N	N	Y	Y	Y	N	N	N	N	N	N	N	N	N	N	N	NA	NA	NA	NA	NA	NA	NA	NA	NA	NA	NA	NA	NA	NA	NA	NA	N	Y	Y					NA
971	Ichthyomyzon	__Ichthyomyzon_fossor__	_ Saskatchewan - Nelson population_	Lamprey; Northern Brook _	Y	__Ichthyomyzon_fossor__ _ Saskatchewan - Nelson population_	Fish (Freshwater)	Jess	MB	N	N	N	Y	N	N	N	N	N	N	N	N	N	N	N	N	NA	NA	NA	NA	NA	NA	NA	NA	NA	NA	NA	NA	NA	NA	NA	NA	N	Y	Y				6	NA
971	Ichthyomyzon	__Ichthyomyzon_fossor__	_ Saskatchewan - Nelson population_	Lamprey; Northern Brook _	Y	__Ichthyomyzon_fossor__ _ Saskatchewan - Nelson population_	Fish (Freshwater)	Jess	MB	N	N	N	Y	N	N	N	N	N	N	N	N	N	N	N	N	NA	NA	NA	NA	NA	NA	NA	NA	NA	NA	NA	NA	NA	NA	NA	NA	N	Y	Y				6	NA
80	Noturus	__Noturus_insignis_		Madtom; Margined _	N	__Noturus_insignis_	Fish (Freshwater)	Jess	ON; QC	N	N	N	N	Y	Y	N	N	N	N	N	N	N	N	N	N	NA	NA	NA	NA	NA	NA	NA	NA	NA	NA	NA	NA	NA	NA	NA	NA	N	N	Y				2	N
80	Noturus	__Noturus_insignis_		Madtom; Margined _	N	__Noturus_insignis_	Fish (Freshwater)	Jess	ON; QC	N	N	N	N	Y	Y	N	N	N	N	N	N	N	N	N	N	NA	NA	NA	NA	NA	NA	NA	NA	NA	NA	NA	NA	NA	NA	NA	NA	N	N	Y				2	N
96	Myoxocephalus	__Myoxocephalus_quadricornis__	_ Freshwater form_	Sculpin; Fourhorn _	Y	__Myoxocephalus_quadricornis__ _ Freshwater form_	Fish (Freshwater)	Jess	NT; NU; NL	N	N	N	N	N	N	N	N	N	Y	N	Y	Y	N	N	N	NA	NA	NA	NA	NA	NA	NA	NA	NA	NA	NA	NA	NA	NA	NA	NA	N	N	Y					N
96	Myoxocephalus	__Myoxocephalus_quadricornis__	_ Freshwater form_	Sculpin; Fourhorn _	Y	__Myoxocephalus_quadricornis__ _ Freshwater form_	Fish (Freshwater)	Jess	NT; NU; NL	N	N	N	N	N	N	N	N	N	Y	N	Y	Y	N	N	N	NA	NA	NA	NA	NA	NA	NA	NA	NA	NA	NA	NA	NA	NA	NA	NA	N	N	Y					N
109	Lepomis	__Lepomis_auritus_		Sunfish; Redbreast _	N	__Lepomis_auritus_	Fish (Freshwater)	Jess	NB	N	N	N	N	N	N	Y	N	N	N	N	N	N	N	N	N	NA	NA	NA	NA	NA	NA	NA	NA	NA	NA	NA	NA	NA	NA	NA	NA	N	N	Y				4	N
109	Lepomis	__Lepomis_auritus_		Sunfish; Redbreast _	N	__Lepomis_auritus_	Fish (Freshwater)	Jess	NB	N	N	N	N	N	N	Y	N	N	N	N	N	N	N	N	N	NA	NA	NA	NA	NA	NA	NA	NA	NA	NA	NA	NA	NA	NA	NA	NA	N	N	Y				4	N
79	Coregonus	__Coregonus_clupeaformis__	_ Lake Simcoe population_	Whitefish; Lake _	Y	__Coregonus_clupeaformis__ _ Lake Simcoe population_	Fish (Freshwater)	Jess	ON	N	N	N	N	Y	N	N	N	N	N	N	N	N	N	N	N	NA	NA	NA	NA	NA	NA	NA	NA	NA	NA	NA	NA	NA	NA	NA	NA	N	N	Y				30	N
79	Coregonus	__Coregonus_clupeaformis__	_ Lake Simcoe population_	Whitefish; Lake _	Y	__Coregonus_clupeaformis__ _ Lake Simcoe population_	Fish (Freshwater)	Jess	ON	N	N	N	N	Y	N	N	N	N	N	N	N	N	N	N	N	NA	NA	NA	NA	NA	NA	NA	NA	NA	NA	NA	NA	NA	NA	NA	NA	N	N	Y				30	N
1108	Gadus	__Gadus_morhua__	_ Laurentian South population_	Cod; Atlantic _	Y	__Gadus_morhua__ _ Laurentian South population_	Fish (Marine)	Jess	Atlantic Ocean	N	N	N	N	N	N	N	N	N	N	N	N	N	Y	N	N	Overfishing; bycatch and natural mortality	N	N	N	N	N	Y	Y	Y	N	N	N	N	N	N	NA	N	Y	N				9	NA
1108	Gadus	__Gadus_morhua__	_ Laurentian South population_	Cod; Atlantic _	Y	__Gadus_morhua__ _ Laurentian South population_	Fish (Marine)	Jess	Atlantic Ocean	N	N	N	N	N	N	N	N	N	N	N	N	N	Y	N	N	Overfishing; bycatch and natural mortality	N	N	N	N	N	Y	Y	Y	N	N	N	N	N	N	NA	N	Y	N				9	NA
1108	Gadus	__Gadus_morhua__	_ Laurentian South population_	Cod; Atlantic _	Y	__Gadus_morhua__ _ Laurentian South population_	Fish (Marine)	Jess	Atlantic Ocean	N	N	N	N	N	N	N	N	N	N	N	N	N	Y	N	N	Overfishing; bycatch and natural mortality	N	N	N	N	N	Y	Y	Y	N	N	N	N	N	N	NA	N	Y	N				9	NA
1109	Gadus	__Gadus_morhua__	_ Southern population_	Cod; Atlantic _	Y	__Gadus_morhua__ _ Southern population_	Fish (Marine)	Jess	Atlantic Ocean	N	N	N	N	N	N	N	N	N	N	N	N	N	Y	N	N	Overfishing; bycatch	N	N	N	N	N	Y	Y	N	N	N	N	N	N	N	NA	N	Y	N				7.5	NA
1109	Gadus	__Gadus_morhua__	_ Southern population_	Cod; Atlantic _	Y	__Gadus_morhua__ _ Southern population_	Fish (Marine)	Jess	Atlantic Ocean	N	N	N	N	N	N	N	N	N	N	N	N	N	Y	N	N	Overfishing; bycatch	N	N	N	N	N	Y	Y	N	N	N	N	N	N	N	NA	N	Y	N				7.5	NA
1109	Gadus	__Gadus_morhua__	_ Southern population_	Cod; Atlantic _	Y	__Gadus_morhua__ _ Southern population_	Fish (Marine)	Jess	Atlantic Ocean	N	N	N	N	N	N	N	N	N	N	N	N	N	Y	N	N	Overfishing; bycatch	N	N	N	N	N	Y	Y	N	N	N	N	N	N	N	NA	N	Y	N				7.5	NA
1106	Gadus	__Gadus_morhua__	_ Arctic Lakes population_	Cod; Atlantic _	Y	__Gadus_morhua__ _ Arctic Lakes population_	Fish (Marine)	Jess	NU	N	N	N	N	N	N	N	N	N	N	N	N	Y	N	N	N	Overfishing; bycatch and natural mortality	N	N	N	N	N	Y	Y	Y	N	N	N	N	N	N	NA	N	Y	N				10	NA
1106	Gadus	__Gadus_morhua__	_ Arctic Lakes population_	Cod; Atlantic _	Y	__Gadus_morhua__ _ Arctic Lakes population_	Fish (Marine)	Jess	NU	N	N	N	N	N	N	N	N	N	N	N	N	Y	N	N	N	Overfishing; bycatch and natural mortality	N	N	N	N	N	Y	Y	Y	N	N	N	N	N	N	NA	N	Y	N				10	NA
1106	Gadus	__Gadus_morhua__	_ Arctic Lakes population_	Cod; Atlantic _	Y	__Gadus_morhua__ _ Arctic Lakes population_	Fish (Marine)	Jess	NU	N	N	N	N	N	N	N	N	N	N	N	N	Y	N	N	N	Overfishing; bycatch and natural mortality	N	N	N	N	N	Y	Y	Y	N	N	N	N	N	N	NA	N	Y	N				10	NA
1107	Gadus	__Gadus_morhua__	_ Arctic Marine population_	Cod; Atlantic _	Y	__Gadus_morhua__ _ Arctic Marine population_	Fish (Marine)	Jess	Atlantic Ocean	N	N	N	N	N	N	N	N	N	N	N	N	N	N	N	Y	NA	NA	NA	NA	NA	NA	NA	NA	NA	NA	NA	NA	NA	NA	NA	NA	N	Y	Y					NA
1107	Gadus	__Gadus_morhua__	_ Arctic Marine population_	Cod; Atlantic _	Y	__Gadus_morhua__ _ Arctic Marine population_	Fish (Marine)	Jess	Atlantic Ocean	N	N	N	N	N	N	N	N	N	N	N	N	N	N	N	Y	NA	NA	NA	NA	NA	NA	NA	NA	NA	NA	NA	NA	NA	NA	NA	NA	N	Y	Y					NA
1107	Gadus	__Gadus_morhua__	_ Arctic Marine population_	Cod; Atlantic _	Y	__Gadus_morhua__ _ Arctic Marine population_	Fish (Marine)	Jess	Atlantic Ocean	N	N	N	N	N	N	N	N	N	N	N	N	N	N	N	Y	NA	NA	NA	NA	NA	NA	NA	NA	NA	NA	NA	NA	NA	NA	NA	NA	N	Y	Y					NA
90	Acantholumpenus	__Acantholumpenus_mackayi_		Prickleback; Blackline _	N	__Acantholumpenus_mackayi_	Fish (Marine)	Jess	Arctic Ocean	N	N	N	N	N	N	N	N	N	N	N	N	N	N	N	Y	NA	NA	NA	NA	NA	NA	NA	NA	NA	NA	NA	NA	NA	NA	NA	NA	N	N	Y				9.5	N
90	Acantholumpenus	__Acantholumpenus_mackayi_		Prickleback; Blackline _	N	__Acantholumpenus_mackayi_	Fish (Marine)	Jess	Arctic Ocean	N	N	N	N	N	N	N	N	N	N	N	N	N	N	N	Y	NA	NA	NA	NA	NA	NA	NA	NA	NA	NA	NA	NA	NA	NA	NA	NA	N	N	Y				9.5	N
86	Anarhichas	__Anarhichas_orientalis_		Wolffish; Bering _	N	__Anarhichas_orientalis_	Fish (Marine)	Jess	Arctic Ocean	N	N	N	N	N	N	N	N	N	N	N	N	N	N	N	Y	NA	NA	NA	NA	NA	NA	NA	NA	NA	NA	NA	NA	NA	NA	NA	NA	N	N	Y					N
86	Anarhichas	__Anarhichas_orientalis_		Wolffish; Bering _	N	__Anarhichas_orientalis_	Fish (Marine)	Jess	Arctic Ocean	N	N	N	N	N	N	N	N	N	N	N	N	N	N	N	Y	NA	NA	NA	NA	NA	NA	NA	NA	NA	NA	NA	NA	NA	NA	NA	NA	N	N	Y					N
737	Physa	__Physa_sp._		Physa; Lake Winnipeg _	N	__Physa_sp._	Invertebrates	Jess	MB	N	N	N	Y	N	N	N	N	N	N	N	N	N	N	N	N	Endemic species; no threats listed	NA	NA	NA	NA	NA	NA	NA	NA	NA	NA	NA	NA	NA	NA	NA	N	N	Y				1	NA
737	Physa	__Physa_sp._		Physa; Lake Winnipeg _	N	__Physa_sp._	Invertebrates	Jess	MB	N	N	N	Y	N	N	N	N	N	N	N	N	N	N	N	N	Endemic species; no threats listed	NA	NA	NA	NA	NA	NA	NA	NA	NA	NA	NA	NA	NA	NA	NA	N	N	Y				1	NA
1113	Solidago	__Solidago_speciosa__	_ Great Lakes Plains population_	Goldenrod; Showy _	Y	__Solidago_speciosa__ _ Great Lakes Plains population_	Vascular Plants	Jess	ON	N	N	N	N	Y	N	N	N	N	N	N	N	N	N	N	N	Small population size; degradation of habitat (invasive plant species; and lack of regular burning)	Y	N	N	N	N	N	N	Y	Y		N	N	N	N	NA	N	Y	N					NA
1113	Solidago	__Solidago_speciosa__	_ Great Lakes Plains population_	Goldenrod; Showy _	Y	__Solidago_speciosa__ _ Great Lakes Plains population_	Vascular Plants	Jess	ON	N	N	N	N	Y	N	N	N	N	N	N	N	N	N	N	N	Small population size; degradation of habitat (invasive plant species; and lack of regular burning)	Y	N	N	N	N	N	N	Y	Y		N	N	N	N	NA	N	Y	N					NA
1113	Solidago	__Solidago_speciosa__	_ Great Lakes Plains population_	Goldenrod; Showy _	Y	__Solidago_speciosa__ _ Great Lakes Plains population_	Vascular Plants	Jess	ON	N	N	N	N	Y	N	N	N	N	N	N	N	N	N	N	N	Small population size; degradation of habitat (invasive plant species; and lack of regular burning)	Y	N	N	N	N	N	N	Y	Y		N	N	N	N	NA	N	Y	N					NA
1114	Solidago	__Solidago_speciosa__	_ Boreal population_	Goldenrod; Showy _	Y	__Solidago_speciosa__ _ Boreal population_	Vascular Plants	Jess	ON	N	N	N	N	Y	N	N	N	N	N	N	N	N	N	N	N	Small population; geographically restricted	N	N	N	N	N	N	N	Y	N	N	Y	N	N	N	NA	N	Y	N					NA
1114	Solidago	__Solidago_speciosa__	_ Boreal population_	Goldenrod; Showy _	Y	__Solidago_speciosa__ _ Boreal population_	Vascular Plants	Jess	ON	N	N	N	N	Y	N	N	N	N	N	N	N	N	N	N	N	Small population; geographically restricted	N	N	N	N	N	N	N	Y	N	N	Y	N	N	N	NA	N	Y	N					NA
1114	Solidago	__Solidago_speciosa__	_ Boreal population_	Goldenrod; Showy _	Y	__Solidago_speciosa__ _ Boreal population_	Vascular Plants	Jess	ON	N	N	N	N	Y	N	N	N	N	N	N	N	N	N	N	N	Small population; geographically restricted	N	N	N	N	N	N	N	Y	N	N	Y	N	N	N	NA	N	Y	N					NA
[truncated: 9 more columns]
